# Supplementary material for: Genome-wide search identified DNA methylation sites that regulate the metabolome
Source: Front Genet. 2023 May 18;14:1093882. doi: 10.3389/fgene.2023.1093882 (PMC10233745; doi:10.3389/fgene.2023.1093882)
Supplement: Supplementary file 3 [file Table1.xlsx]

## Sheet: Table S1
	Table S1. DNA methylation sites associated with blood metabolome, results from Mendelian randomization analysis
	CpG	Metabolite		Discovery				Replication				CpG site annotation
		ID	Description	B	SE	P	NSNP	B	SE	P	NSNP	Chr	bp	Location	Marked Gene(s)
	cg20102877	met-d-Albumin	Albumin	0.0350614	0.00471756	1.06884e-13	14	0.580436	0.0846545	7.05552e-12	4	2	27665638	intronic	KRTCAP3
	cg20102877	met-d-Cholines	Total cholines	0.0343239	0.00443465	9.94641e-15	12	0.563676	0.0778746	4.54494e-13	3	2	27665638	intronic	KRTCAP3
	cg20102877	met-d-Gln	Glutamine	-0.0396134	0.00488311	4.96591e-16	12	-0.678967	0.0828753	2.55565e-16	3	2	27665638	intronic	KRTCAP3
	cg20102877	met-d-GlycA	Glycoprotein acetyls	0.0585484	0.00487287	2.95707e-33	12	0.958727	0.0831941	9.98975e-31	3	2	27665638	intronic	KRTCAP3
	cg20102877	met-d-HDL_P	Concentration of HDL particles	0.030043	0.00444442	1.38274e-11	12	0.485829	0.077994	4.6926e-10	3	2	27665638	intronic	KRTCAP3
	cg20102877	met-d-HDL_size	Average diameter for HDL particles	-0.0271385	0.00410677	3.8895e-11	15	-0.49035	0.0731375	2.0211e-11	5	2	27665638	intronic	KRTCAP3
	cg20102877	met-d-HDL_TG	Triglycerides in HDL	0.0566353	0.00481484	6.07927e-32	12	0.967909	0.0823919	7.26283e-32	3	2	27665638	intronic	KRTCAP3
	cg20102877	met-d-IDL_C_pct	Cholesterol to total lipids ratio in IDL	-0.0370006	0.00462491	1.24124e-15	14	-0.627526	0.0814623	1.32625e-14	3	2	27665638	intronic	KRTCAP3
	cg20102877	met-d-IDL_CE_pct	Cholesteryl esters to total lipids ratio in IDL	-0.029156	0.00461451	2.64389e-10	14	-0.486857	0.0811572	1.98604e-09	4	2	27665638	intronic	KRTCAP3
	cg20102877	met-d-IDL_FC_pct	Free cholesterol to total lipids ratio in IDL	-0.0361211	0.00471808	1.91973e-14	13	-0.628777	0.0848769	1.28116e-13	3	2	27665638	intronic	KRTCAP3
	cg20102877	met-d-IDL_TG	Triglycerides in IDL	0.0532107	0.00485322	5.69233e-28	12	0.901325	0.082634	1.06213e-27	3	2	27665638	intronic	KRTCAP3
	cg20102877	met-d-IDL_TG_pct	Triglycerides to total lipids ratio in IDL	0.0472352	0.00458643	7.12698e-25	13	0.828614	0.080578	8.37354e-25	3	2	27665638	intronic	KRTCAP3
	cg20102877	met-d-LA	Linoleic acid	0.0281055	0.00463592	1.33983e-09	12	0.498772	0.0824142	1.43045e-09	4	2	27665638	intronic	KRTCAP3
	cg20102877	met-d-LDL_CE	Cholesteryl esters in LDL	0.0279233	0.00468161	2.45435e-09	13	0.462523	0.0831235	2.63226e-08	4	2	27665638	intronic	KRTCAP3
	cg20102877	met-d-LDL_TG	Triglycerides in LDL	0.059469	0.00493172	1.75045e-33	11	0.999371	0.0825707	1.01556e-33	3	2	27665638	intronic	KRTCAP3
	cg20102877	met-d-Leu	Leucine	0.0296417	0.00451946	5.42863e-11	14	0.510963	0.0791233	1.06229e-10	5	2	27665638	intronic	KRTCAP3
	cg20102877	met-d-Omega_3	Omega-3 fatty acids	0.0441042	0.0048491	9.42881e-20	12	0.741475	0.0815889	1.0094e-19	3	2	27665638	intronic	KRTCAP3
	cg20102877	met-d-Omega_6	Omega-6 fatty acids	0.0352755	0.00460612	1.88274e-14	12	0.590872	0.0813604	3.80278e-13	3	2	27665638	intronic	KRTCAP3
	cg20102877	met-d-Omega_6_by_Omega_3	Ratio of omega-6 fatty acids to omega-3 fatty acids	-0.0347664	0.00484367	7.08947e-13	12	-0.578501	0.0819717	1.69732e-12	3	2	27665638	intronic	KRTCAP3
	cg20102877	met-d-Phosphatidylc	Phosphatidylcholines	0.0344394	0.00440757	5.55303e-15	12	0.563478	0.0775935	3.81621e-13	3	2	27665638	intronic	KRTCAP3
	cg20102877	met-d-Phosphoglyc	Phosphoglycerides	0.0400217	0.0044956	5.46392e-19	12	0.661632	0.0784239	3.26668e-17	3	2	27665638	intronic	KRTCAP3
	cg20102877	met-d-PUFA	Polyunsaturated fatty acids	0.0427191	0.00463062	2.82619e-20	12	0.704229	0.0811919	4.18517e-18	3	2	27665638	intronic	KRTCAP3
	cg20102877	met-d-Pyruvate	Pyruvate	0.0279348	0.00469858	2.75818e-09	14	0.466758	0.0830773	1.92785e-08	5	2	27665638	intronic	KRTCAP3
	cg20102877	met-d-SFA_pct	Ratio of saturated fatty acids to total fatty acids	0.034061	0.00466194	2.74818e-13	14	0.55877	0.0820525	9.76591e-12	4	2	27665638	intronic	KRTCAP3
	cg20102877	met-d-TG_by_PG	Ratio of triglycerides to phosphoglycerides	0.0473154	0.00453874	1.91101e-25	12	0.827893	0.0779217	2.28814e-26	3	2	27665638	intronic	KRTCAP3
	cg20102877	met-d-Total_BCAA	Total concentration of branched-chain amino acids (leucine + isoleucine +	0.030127	0.00457025	4.34006e-11	14	0.500664	0.0796768	3.30655e-10	5	2	27665638	intronic	KRTCAP3
	cg20102877	met-d-Total_L	Total lipids in lipoprotein particles	0.040982	0.0046917	2.43694e-18	12	0.684395	0.0817702	5.77471e-17	3	2	27665638	intronic	KRTCAP3
	cg20102877	met-d-Total_P	Total concentration of lipoprotein particles	0.0320756	0.00447	7.19064e-13	12	0.519501	0.0780439	2.80382e-11	3	2	27665638	intronic	KRTCAP3
	cg20102877	met-d-Total_PL	Total phospholipids in lipoprotein particles	0.0346605	0.00447543	9.58611e-15	12	0.567672	0.0789102	6.29706e-13	3	2	27665638	intronic	KRTCAP3
	cg20102877	met-d-Total_TG	Total triglycerides	0.0607219	0.00487486	1.295e-35	11	1.02487	0.0811718	1.51988e-36	3	2	27665638	intronic	KRTCAP3
	cg20102877	met-d-Val	Valine	0.0290034	0.00458395	2.49732e-10	14	0.502947	0.0810413	5.43289e-10	4	2	27665638	intronic	KRTCAP3
	cg20102877	met-d-VLDL_C	VLDL cholesterol	0.0354592	0.00476658	1.01345e-13	12	0.637817	0.0841986	3.58704e-14	4	2	27665638	intronic	KRTCAP3
	cg20102877	met-d-VLDL_CE	Cholesteryl esters in VLDL	0.0289895	0.0047254	8.52588e-10	13	0.50456	0.0838534	1.77501e-09	4	2	27665638	intronic	KRTCAP3
	cg20102877	met-d-VLDL_FC	Free cholesterol in VLDL	0.0440786	0.00480887	4.90395e-20	12	0.763374	0.083218	4.59243e-20	3	2	27665638	intronic	KRTCAP3
	cg20102877	met-d-VLDL_L	Total lipids in VLDL	0.0533271	0.00487517	7.54161e-28	11	0.902505	0.0823353	5.86337e-28	3	2	27665638	intronic	KRTCAP3
	cg20102877	met-d-VLDL_P	Concentration of VLDL particles	0.0435512	0.00481571	1.5163e-19	12	0.751235	0.0834195	2.1466e-19	3	2	27665638	intronic	KRTCAP3
	cg20102877	met-d-VLDL_PL	Phospholipids in VLDL	0.0491741	0.00484394	3.25725e-24	11	0.831202	0.0829411	1.22523e-23	3	2	27665638	intronic	KRTCAP3
	cg20102877	met-d-VLDL_size	Average diameter for VLDL particles	0.051091	0.00458912	8.66054e-29	12	0.892701	0.0779424	2.26246e-30	3	2	27665638	intronic	KRTCAP3
	cg20102877	met-d-VLDL_TG	Triglycerides in VLDL	0.0586805	0.00482942	5.69118e-34	11	0.994877	0.0806749	6.09705e-35	3	2	27665638	intronic	KRTCAP3
	cg21160290	met-d-ApoB	Apolipoprotein B	0.0249861	0.00343545	3.51523e-13	6	0.203602	0.0233968	3.25698e-18	6	9	136149941	intronic	ABO
	cg21160290	met-d-ApoB_by_ApoA1	Ratio of apolipoprotein B to apolipoprotein A1	0.0192981	0.00335783	9.07399e-09	7	0.15137	0.0230405	5.04068e-11	6	9	136149941	intronic	ABO
	cg21160290	met-d-Cholines	Total cholines	0.0178072	0.00322426	3.33494e-08	7	0.130397	0.0218343	2.34179e-09	6	9	136149941	intronic	ABO
	cg21160290	met-d-Citrate	Citrate	0.020509	0.00339302	1.4991e-09	7	0.14332	0.0230209	4.79614e-10	6	9	136149941	intronic	ABO
	cg21160290	met-d-GlycA	Glycoprotein acetyls	0.0212276	0.00341264	4.96213e-10	7	0.149878	0.0231105	8.85617e-11	6	9	136149941	intronic	ABO
	cg21160290	met-d-IDL_C	Cholesterol in IDL	0.02541	0.00332504	2.13871e-14	6	0.199975	0.0228713	2.26049e-18	5	9	136149941	intronic	ABO
	cg21160290	met-d-IDL_CE	Cholesteryl esters in IDL	0.0243354	0.00332255	2.40124e-13	6	0.191975	0.0228481	4.3816e-17	5	9	136149941	intronic	ABO
	cg21160290	met-d-IDL_FC	Free cholesterol in IDL	0.0278706	0.00333642	6.62978e-17	6	0.218065	0.022954	2.09708e-21	5	9	136149941	intronic	ABO
	cg21160290	met-d-IDL_FC_pct	Free cholesterol to total lipids ratio in IDL	0.0189794	0.0034072	2.54166e-08	6	0.158447	0.0229708	5.28268e-12	6	9	136149941	intronic	ABO
	cg21160290	met-d-IDL_L	Total lipids in IDL	0.0256878	0.0033289	1.19472e-14	6	0.214185	0.0225514	2.14682e-21	6	9	136149941	intronic	ABO
	cg21160290	met-d-IDL_P	Concentration of IDL particles	0.0291597	0.00340781	1.16136e-17	6	0.227118	0.0234813	3.95394e-22	5	9	136149941	intronic	ABO
	cg21160290	met-d-IDL_PL	Phospholipids in IDL	0.02578	0.00332559	9.04535e-15	6	0.199657	0.0228567	2.43314e-18	5	9	136149941	intronic	ABO
	cg21160290	met-d-LA	Linoleic acid	0.0199252	0.00334862	2.67699e-09	7	0.148906	0.0228474	7.15213e-11	6	9	136149941	intronic	ABO
	cg21160290	met-d-LDL_C	LDL cholesterol	0.0244177	0.00342363	9.88336e-13	6	0.204625	0.023258	1.392e-18	6	9	136149941	intronic	ABO
	cg21160290	met-d-LDL_CE	Cholesteryl esters in LDL	0.0239914	0.00342964	2.64691e-12	6	0.199287	0.023314	1.25265e-17	6	9	136149941	intronic	ABO
	cg21160290	met-d-LDL_FC	Free cholesterol in LDL	0.0246046	0.0034004	4.62796e-13	6	0.194822	0.0234039	8.48233e-17	5	9	136149941	intronic	ABO
	cg21160290	met-d-LDL_L	Total lipids in LDL	0.0245073	0.00342648	8.53081e-13	6	0.203946	0.0232934	2.03159e-18	6	9	136149941	intronic	ABO
	cg21160290	met-d-LDL_P	Concentration of LDL particles	0.0234628	0.00343552	8.52264e-12	6	0.191789	0.0233925	2.42933e-16	6	9	136149941	intronic	ABO
	cg21160290	met-d-LDL_PL	Phospholipids in LDL	0.0256912	0.00343025	6.90925e-14	6	0.214197	0.0233134	4.0129e-20	6	9	136149941	intronic	ABO
	cg21160290	met-d-non_HDL_C	Total cholesterol minus HDL-C	0.0262163	0.00342178	1.8362e-14	6	0.215716	0.0232793	1.92521e-20	6	9	136149941	intronic	ABO
	cg21160290	met-d-Omega_6	Omega-6 fatty acids	0.0207028	0.00334584	6.10817e-10	7	0.153104	0.0227438	1.67734e-11	6	9	136149941	intronic	ABO
	cg21160290	met-d-Remnant_C	Remnant cholesterol (non-HDL, non-LDL -cholesterol)	0.0270295	0.00342024	2.7269e-15	6	0.218825	0.0232714	5.29442e-21	6	9	136149941	intronic	ABO
	cg21160290	met-d-Sphingomyelins	Sphingomyelins	0.0229196	0.00322572	1.20079e-12	7	0.175278	0.0218515	1.04608e-15	6	9	136149941	intronic	ABO
	cg21160290	met-d-Total_C	Total cholesterol	0.0237294	0.00333685	1.14935e-12	6	0.197067	0.0226108	2.89168e-18	6	9	136149941	intronic	ABO
	cg21160290	met-d-Total_CE	Total esterified cholesterol	0.0232504	0.0033269	2.77657e-12	6	0.194297	0.0225111	6.07394e-18	6	9	136149941	intronic	ABO
	cg21160290	met-d-Total_FC	Total free cholesterol	0.0244236	0.00336397	3.86096e-13	6	0.1999	0.0228541	2.19493e-18	6	9	136149941	intronic	ABO
	cg21160290	met-d-Total_L	Total lipids in lipoprotein particles	0.0194703	0.00338159	8.52607e-09	6	0.15536	0.022901	1.16912e-11	6	9	136149941	intronic	ABO
	cg21160290	met-d-Total_PL	Total phospholipids in lipoprotein particles	0.0196595	0.00325408	1.52709e-09	7	0.145869	0.0221292	4.34743e-11	6	9	136149941	intronic	ABO
	cg21160290	met-d-VLDL_C	VLDL cholesterol	0.0240499	0.00341025	1.76069e-12	7	0.180403	0.0234392	1.39729e-14	6	9	136149941	intronic	ABO
	cg21160290	met-d-VLDL_CE	Cholesteryl esters in VLDL	0.0262948	0.00344214	2.18787e-14	6	0.207679	0.0235634	1.21154e-18	6	9	136149941	intronic	ABO
	cg21160290	met-d-VLDL_FC	Free cholesterol in VLDL	0.0185417	0.0033867	4.37837e-08	7	0.137619	0.0230676	2.4327e-09	6	9	136149941	intronic	ABO
	cg21160290	met-d-VLDL_P	Concentration of VLDL particles	0.0204742	0.00339062	1.55568e-09	7	0.152272	0.0231744	5.00713e-11	6	9	136149941	intronic	ABO
	cg22535403	met-d-ApoB	Apolipoprotein B	0.0258846	0.00353231	2.33715e-13	9	0.260584	0.0300633	4.40376e-18	6	9	136150032	intronic	ABO
	cg22535403	met-d-ApoB_by_ApoA1	Ratio of apolipoprotein B to apolipoprotein A1	0.0193455	0.00345488	2.15009e-08	8	0.193782	0.0295861	5.76243e-11	6	9	136150032	intronic	ABO
	cg22535403	met-d-Citrate	Citrate	0.0204316	0.00349641	5.1087e-09	9	0.182718	0.0294657	5.60893e-10	6	9	136150032	intronic	ABO
	cg22535403	met-d-GlycA	Glycoprotein acetyls	0.0206821	0.00350385	3.57671e-09	9	0.191425	0.0296195	1.02771e-10	6	9	136150032	intronic	ABO
	cg22535403	met-d-IDL_C	Cholesterol in IDL	0.0267432	0.00343432	6.85983e-15	8	0.258197	0.0292597	1.10133e-18	5	9	136150032	intronic	ABO
	cg22535403	met-d-IDL_CE	Cholesteryl esters in IDL	0.0256453	0.00342919	7.51557e-14	8	0.247933	0.0292284	2.20219e-17	5	9	136150032	intronic	ABO
	cg22535403	met-d-IDL_FC	Free cholesterol in IDL	0.0292433	0.00345068	2.3579e-17	8	0.281355	0.0293818	1.01077e-21	5	9	136150032	intronic	ABO
	cg22535403	met-d-IDL_FC_pct	Free cholesterol to total lipids ratio in IDL	0.02007	0.00348126	8.15839e-09	8	0.20479	0.029428	3.42676e-12	6	9	136150032	intronic	ABO
	cg22535403	met-d-IDL_L	Total lipids in IDL	0.0269068	0.00344406	5.60519e-15	8	0.275153	0.0289236	1.85096e-21	6	9	136150032	intronic	ABO
	cg22535403	met-d-IDL_P	Concentration of IDL particles	0.0307047	0.00351739	2.55999e-18	8	0.292484	0.0300456	2.14456e-22	5	9	136150032	intronic	ABO
	cg22535403	met-d-IDL_PL	Phospholipids in IDL	0.0268292	0.00343018	5.22006e-15	8	0.257067	0.0292415	1.48009e-18	5	9	136150032	intronic	ABO
	cg22535403	met-d-LA	Linoleic acid	0.0190168	0.0034528	3.63667e-08	9	0.190309	0.0292675	7.90576e-11	6	9	136150032	intronic	ABO
	cg22535403	met-d-LDL_C	LDL cholesterol	0.0256865	0.0035209	2.97665e-13	8	0.262694	0.0298423	1.33511e-18	6	9	136150032	intronic	ABO
	cg22535403	met-d-LDL_CE	Cholesteryl esters in LDL	0.0251854	0.00352349	8.81345e-13	8	0.255568	0.0299164	1.31084e-17	6	9	136150032	intronic	ABO
	cg22535403	met-d-LDL_FC	Free cholesterol in LDL	0.0260364	0.00349177	8.88499e-14	8	0.251995	0.0299391	3.8648e-17	5	9	136150032	intronic	ABO
	cg22535403	met-d-LDL_L	Total lipids in LDL	0.0257425	0.00352492	2.8142e-13	8	0.261615	0.0298909	2.08947e-18	6	9	136150032	intronic	ABO
	cg22535403	met-d-LDL_P	Concentration of LDL particles	0.0242639	0.00352067	5.50787e-12	9	0.245478	0.0300572	3.16086e-16	6	9	136150032	intronic	ABO
	cg22535403	met-d-LDL_PL	Phospholipids in LDL	0.0270264	0.00353098	1.94706e-14	8	0.274973	0.0299184	3.90139e-20	6	9	136150032	intronic	ABO
	cg22535403	met-d-non_HDL_C	Total cholesterol minus HDL-C	0.0274541	0.00352846	7.20877e-15	8	0.276561	0.0298733	2.08682e-20	6	9	136150032	intronic	ABO
	cg22535403	met-d-Omega_6	Omega-6 fatty acids	0.0198343	0.003446	8.62687e-09	9	0.195226	0.0291708	2.19392e-11	6	9	136150032	intronic	ABO
	cg22535403	met-d-Remnant_C	Remnant cholesterol (non-HDL, non-LDL -cholesterol)	0.0281813	0.00352576	1.31716e-15	8	0.28012	0.0298845	7.02161e-21	6	9	136150032	intronic	ABO
	cg22535403	met-d-Sphingomyelins	Sphingomyelins	0.0218887	0.00332129	4.38599e-11	9	0.225393	0.028024	8.77566e-16	6	9	136150032	intronic	ABO
	cg22535403	met-d-Total_C	Total cholesterol	0.0247896	0.00344803	6.5032e-13	8	0.252974	0.0290049	2.73891e-18	6	9	136150032	intronic	ABO
	cg22535403	met-d-Total_CE	Total esterified cholesterol	0.0243283	0.0034326	1.36633e-12	8	0.249583	0.0288745	5.44186e-18	6	9	136150032	intronic	ABO
	cg22535403	met-d-Total_FC	Total free cholesterol	0.0254208	0.00347408	2.53035e-13	8	0.256208	0.0293219	2.37732e-18	6	9	136150032	intronic	ABO
	cg22535403	met-d-Total_L	Total lipids in lipoprotein particles	0.0200542	0.00346336	7.02284e-09	9	0.198244	0.0293474	1.42731e-11	6	9	136150032	intronic	ABO
	cg22535403	met-d-Total_PL	Total phospholipids in lipoprotein particles	0.0188487	0.00335939	2.0145e-08	9	0.186302	0.0283607	5.06505e-11	6	9	136150032	intronic	ABO
	cg22535403	met-d-VLDL_C	VLDL cholesterol	0.0237421	0.00351161	1.37034e-11	9	0.230288	0.0300093	1.66862e-14	6	9	136150032	intronic	ABO
	cg22535403	met-d-VLDL_CE	Cholesteryl esters in VLDL	0.0272659	0.00353318	1.18999e-14	8	0.265728	0.0301614	1.24916e-18	6	9	136150032	intronic	ABO
	cg22535403	met-d-VLDL_P	Concentration of VLDL particles	0.0201755	0.0034907	7.48023e-09	9	0.193619	0.0297039	7.11045e-11	6	9	136150032	intronic	ABO
	cg11879188	met-d-ApoB	Apolipoprotein B	0.0379049	0.00478778	2.43292e-15	6	0.430197	0.052413	2.25226e-16	3	9	136149908	intronic	ABO
	cg11879188	met-d-ApoB_by_ApoA1	Ratio of apolipoprotein B to apolipoprotein A1	0.0269363	0.00469542	9.65233e-09	6	0.310642	0.0509269	1.06232e-09	3	9	136149908	intronic	ABO
	cg11879188	met-d-Cholines	Total cholines	0.0263391	0.00451041	5.23193e-09	6	0.291534	0.0484883	1.82726e-09	3	9	136149908	intronic	ABO
	cg11879188	met-d-Citrate	Citrate	0.0294117	0.00472813	4.95335e-10	6	0.325167	0.0508314	1.58492e-10	3	9	136149908	intronic	ABO
	cg11879188	met-d-GlycA	Glycoprotein acetyls	0.0302094	0.00476726	2.34524e-10	6	0.32649	0.051017	1.55748e-10	3	9	136149908	intronic	ABO
	cg11879188	met-d-IDL_FC_pct	Free cholesterol to total lipids ratio in IDL	0.0296899	0.00471042	2.91889e-10	6	0.328007	0.0506923	9.76431e-11	3	9	136149908	intronic	ABO
	cg11879188	met-d-IDL_P	Concentration of IDL particles	0.0444293	0.00473737	6.69374e-21	6	0.508768	0.0517909	8.91882e-23	3	9	136149908	intronic	ABO
	cg11879188	met-d-IDL_PL	Phospholipids in IDL	0.0364159	0.00464448	4.48061e-15	5	0.453254	0.0503196	2.1081e-19	3	9	136149908	intronic	ABO
	cg11879188	met-d-LA	Linoleic acid	0.0289039	0.00466293	5.69428e-10	6	0.322971	0.0507283	1.93158e-10	3	9	136149908	intronic	ABO
	cg11879188	met-d-LDL_CE	Cholesteryl esters in LDL	0.0338105	0.00484507	2.98729e-12	5	0.422245	0.051518	2.48398e-16	3	9	136149908	intronic	ABO
	cg11879188	met-d-LDL_L	Total lipids in LDL	0.0345002	0.00483742	9.89624e-13	5	0.431519	0.0515082	5.39793e-17	3	9	136149908	intronic	ABO
	cg11879188	met-d-LDL_P	Concentration of LDL particles	0.0357243	0.00477995	7.79259e-14	6	0.404253	0.0522911	1.06865e-14	3	9	136149908	intronic	ABO
	cg11879188	met-d-LDL_PL	Phospholipids in LDL	0.0398096	0.00476297	6.37064e-17	6	0.45064	0.0516947	2.84852e-18	3	9	136149908	intronic	ABO
	cg11879188	met-d-non_HDL_C	Total cholesterol minus HDL-C	0.0368231	0.00483619	2.65592e-14	5	0.457158	0.0518831	1.23695e-18	3	9	136149908	intronic	ABO
	cg11879188	met-d-Omega_6	Omega-6 fatty acids	0.0302643	0.00467086	9.20966e-11	6	0.335612	0.0509993	4.68137e-11	3	9	136149908	intronic	ABO
	cg11879188	met-d-PUFA	Polyunsaturated fatty acids	0.0282467	0.00466174	1.36747e-09	6	0.31073	0.0515319	1.64102e-09	3	9	136149908	intronic	ABO
	cg11879188	met-d-Remnant_C	Remnant cholesterol (non-HDL, non-LDL -cholesterol)	0.0408816	0.00476976	1.02607e-17	6	0.465177	0.0523911	6.75024e-19	3	9	136149908	intronic	ABO
	cg11879188	met-d-Sphingomyelins	Sphingomyelins	0.0307299	0.00461175	2.6755e-11	5	0.376286	0.0482488	6.24665e-15	3	9	136149908	intronic	ABO
	cg11879188	met-d-Total_FC	Total free cholesterol	0.0344748	0.00473083	3.16322e-13	5	0.426766	0.0509049	5.13425e-17	3	9	136149908	intronic	ABO
	cg11879188	met-d-Total_L	Total lipids in lipoprotein particles	0.0300315	0.00467801	1.36534e-10	6	0.337744	0.0510968	3.8461e-11	3	9	136149908	intronic	ABO
	cg11879188	met-d-Total_PL	Total phospholipids in lipoprotein particles	0.0287077	0.00453002	2.33956e-10	6	0.321553	0.0491855	6.25301e-11	3	9	136149908	intronic	ABO
	cg11879188	met-d-VLDL_C	VLDL cholesterol	0.0338725	0.00479505	1.61715e-12	6	0.38604	0.0526408	2.24269e-13	3	9	136149908	intronic	ABO
	cg11879188	met-d-VLDL_CE	Cholesteryl esters in VLDL	0.0389508	0.00480543	5.24957e-16	6	0.443409	0.0535414	1.21524e-16	3	9	136149908	intronic	ABO
	cg11879188	met-d-VLDL_P	Concentration of VLDL particles	0.0287733	0.00475267	1.41175e-09	6	0.32813	0.0516836	2.16959e-10	3	9	136149908	intronic	ABO
	cg00908766	met-d-Cholines	Total cholines	0.0189278	0.00336305	1.82129e-08	10	0.215007	0.0359213	2.15726e-09	3	1	109817496	UTR3	CELSR2(NM_001408:c.*8250>0)
	cg00908766	met-d-HDL_PL	Phospholipids in HDL	-0.019429	0.00328184	3.2161e-09	10	-0.26813	0.0354516	3.93105e-14	3	1	109817496	UTR3	CELSR2(NM_001408:c.*8250>0)
	cg00908766	met-d-IDL_C_pct	Cholesterol to total lipids ratio in IDL	0.0206022	0.00347073	2.92081e-09	10	0.222028	0.0371775	2.342e-09	3	1	109817496	UTR3	CELSR2(NM_001408:c.*8250>0)
	cg00908766	met-d-IDL_FC	Free cholesterol in IDL	0.0576935	0.00365277	3.39758e-56	10	0.735209	0.0443315	9.04318e-62	3	1	109817496	UTR3	CELSR2(NM_001408:c.*8250>0)
	cg00908766	met-d-IDL_FC_pct	Free cholesterol to total lipids ratio in IDL	0.0285794	0.00355481	9.01118e-16	10	0.365664	0.0387161	3.56207e-21	3	1	109817496	UTR3	CELSR2(NM_001408:c.*8250>0)
	cg00908766	met-d-IDL_L	Total lipids in IDL	0.0562446	0.00365405	1.84055e-53	10	0.712764	0.0440745	7.97255e-59	3	1	109817496	UTR3	CELSR2(NM_001408:c.*8250>0)
	cg00908766	met-d-IDL_P	Concentration of IDL particles	0.0570335	0.00375295	3.70355e-52	9	0.721842	0.0448359	2.56623e-58	3	1	109817496	UTR3	CELSR2(NM_001408:c.*8250>0)
	cg00908766	met-d-IDL_TG	Triglycerides in IDL	0.0263614	0.00359282	2.18025e-13	10	0.347474	0.0383555	1.3129e-19	3	1	109817496	UTR3	CELSR2(NM_001408:c.*8250>0)
	cg00908766	met-d-LDL_size	Average diameter for LDL particles	0.0297751	0.00352817	3.19367e-17	10	0.373167	0.0387482	5.94011e-22	3	1	109817496	UTR3	CELSR2(NM_001408:c.*8250>0)
	cg00908766	met-d-LDL_TG	Triglycerides in LDL	0.0349355	0.00363245	6.73908e-22	10	0.459692	0.0400972	1.99062e-30	3	1	109817496	UTR3	CELSR2(NM_001408:c.*8250>0)
	cg00908766	met-d-Remnant_C	Remnant cholesterol (non-HDL, non-LDL -cholesterol)	0.0551894	0.0037609	9.38498e-49	10	0.706676	0.0456354	4.36338e-54	3	1	109817496	UTR3	CELSR2(NM_001408:c.*8250>0)
	cg00908766	met-d-SFA	Saturated fatty acids	0.0193646	0.00353892	4.45239e-08	10	0.229482	0.0377314	1.18692e-09	3	1	109817496	UTR3	CELSR2(NM_001408:c.*8250>0)
	cg00908766	met-d-Sphingomyelins	Sphingomyelins	0.0457515	0.00345802	5.84436e-40	10	0.570424	0.0399111	2.44106e-46	3	1	109817496	UTR3	CELSR2(NM_001408:c.*8250>0)
	cg00908766	met-d-Total_C	Total cholesterol	0.0542595	0.00364813	4.91779e-50	10	0.686506	0.0443401	4.53706e-54	3	1	109817496	UTR3	CELSR2(NM_001408:c.*8250>0)
	cg00908766	met-d-Total_CE	Total esterified cholesterol	0.0532345	0.00361787	5.21606e-49	10	0.671052	0.043851	7.3032e-53	3	1	109817496	UTR3	CELSR2(NM_001408:c.*8250>0)
	cg00908766	met-d-Total_FC	Total free cholesterol	0.0557713	0.00370811	3.99336e-51	10	0.71111	0.0452837	1.43236e-55	3	1	109817496	UTR3	CELSR2(NM_001408:c.*8250>0)
	cg00908766	met-d-Total_L	Total lipids in lipoprotein particles	0.0421429	0.00362296	2.82832e-31	10	0.526252	0.0421855	1.02581e-35	3	1	109817496	UTR3	CELSR2(NM_001408:c.*8250>0)
	cg00908766	met-d-Total_PL	Total phospholipids in lipoprotein particles	0.0287881	0.0034323	4.9691e-17	10	0.344022	0.0378545	1.00868e-19	3	1	109817496	UTR3	CELSR2(NM_001408:c.*8250>0)
	cg00908766	met-d-VLDL_C	VLDL cholesterol	0.04609	0.00372158	3.16848e-35	10	0.595755	0.044213	2.20503e-41	3	1	109817496	UTR3	CELSR2(NM_001408:c.*8250>0)
	cg00908766	met-d-VLDL_CE	Cholesteryl esters in VLDL	0.0502601	0.00375604	7.79388e-41	10	0.651809	0.0451161	2.60423e-47	3	1	109817496	UTR3	CELSR2(NM_001408:c.*8250>0)
	cg00908766	met-d-VLDL_P	Concentration of VLDL particles	0.0427121	0.00368207	4.11974e-31	10	0.554817	0.0431407	7.49446e-38	3	1	109817496	UTR3	CELSR2(NM_001408:c.*8250>0)
	cg25459280	met-d-ApoA1	Apolipoprotein A1	0.0224805	0.0032832	7.53398e-12	14	0.13903	0.0207007	1.86514e-11	4	12	124492549	intronic	ZNF664,ZNF664-RFLNA
	cg25459280	met-d-ApoB_by_ApoA1	Ratio of apolipoprotein B to apolipoprotein A1	-0.0290385	0.00352178	1.64601e-16	14	-0.170347	0.0222897	2.13226e-14	5	12	124492549	intronic	ZNF664,ZNF664-RFLNA
	cg25459280	met-d-HDL_C	HDL cholesterol	0.0271552	0.00322804	4.02094e-17	13	0.161813	0.0202672	1.41658e-15	4	12	124492549	intronic	ZNF664,ZNF664-RFLNA
	cg25459280	met-d-HDL_CE	Cholesteryl esters in HDL	0.0283494	0.00327001	4.34001e-18	13	0.168269	0.0203819	1.50884e-16	4	12	124492549	intronic	ZNF664,ZNF664-RFLNA
	cg25459280	met-d-HDL_FC	Free cholesterol in HDL	0.0223101	0.00317983	2.28119e-12	13	0.135559	0.0200558	1.38847e-11	4	12	124492549	intronic	ZNF664,ZNF664-RFLNA
	cg25459280	met-d-HDL_L	Total lipids in HDL	0.0243997	0.00322594	3.92111e-14	13	0.14768	0.020342	3.87474e-13	4	12	124492549	intronic	ZNF664,ZNF664-RFLNA
	cg25459280	met-d-HDL_P	Concentration of HDL particles	0.0192275	0.00334083	8.64808e-09	15	0.12556	0.0211257	2.79023e-09	5	12	124492549	intronic	ZNF664,ZNF664-RFLNA
	cg25459280	met-d-HDL_PL	Phospholipids in HDL	0.0232135	0.00323088	6.7266e-13	14	0.144004	0.0204699	1.99426e-12	4	12	124492549	intronic	ZNF664,ZNF664-RFLNA
	cg25459280	met-d-HDL_size	Average diameter for HDL particles	0.024518	0.00319262	1.59596e-14	13	0.145727	0.0201087	4.26195e-13	4	12	124492549	intronic	ZNF664,ZNF664-RFLNA
	cg25459280	met-d-IDL_TG	Triglycerides in IDL	-0.0209973	0.00351424	2.30222e-09	15	-0.12203	0.0222125	3.93449e-08	5	12	124492549	intronic	ZNF664,ZNF664-RFLNA
	cg25459280	met-d-LDL_TG	Triglycerides in LDL	-0.022327	0.00352316	2.33948e-10	15	-0.130203	0.022244	4.8167e-09	5	12	124492549	intronic	ZNF664,ZNF664-RFLNA
	cg25459280	met-d-TG_by_PG	Ratio of triglycerides to phosphoglycerides	-0.0289467	0.00334775	5.30454e-18	13	-0.166099	0.0210753	3.24289e-15	4	12	124492549	intronic	ZNF664,ZNF664-RFLNA
	cg25459280	met-d-Total_TG	Total triglycerides	-0.0251338	0.00348951	5.90357e-13	13	-0.140676	0.021904	1.34144e-10	4	12	124492549	intronic	ZNF664,ZNF664-RFLNA
	cg25459280	met-d-VLDL_C	VLDL cholesterol	-0.024781	0.00355283	3.05875e-12	15	-0.137043	0.0225154	1.15329e-09	5	12	124492549	intronic	ZNF664,ZNF664-RFLNA
	cg25459280	met-d-VLDL_CE	Cholesteryl esters in VLDL	-0.0229849	0.00355879	1.05663e-10	15	-0.125241	0.022559	2.82932e-08	5	12	124492549	intronic	ZNF664,ZNF664-RFLNA
	cg25459280	met-d-VLDL_FC	Free cholesterol in VLDL	-0.0263406	0.00355144	1.1991e-13	15	-0.148457	0.02236	3.14928e-11	5	12	124492549	intronic	ZNF664,ZNF664-RFLNA
	cg25459280	met-d-VLDL_L	Total lipids in VLDL	-0.026777	0.00354614	4.31843e-14	15	-0.15454	0.0221055	2.7282e-12	5	12	124492549	intronic	ZNF664,ZNF664-RFLNA
	cg25459280	met-d-VLDL_P	Concentration of VLDL particles	-0.026268	0.00355858	1.56414e-13	14	-0.150174	0.0224062	2.05069e-11	5	12	124492549	intronic	ZNF664,ZNF664-RFLNA
	cg25459280	met-d-VLDL_PL	Phospholipids in VLDL	-0.0266025	0.00353756	5.47642e-14	14	-0.153888	0.0222653	4.79305e-12	5	12	124492549	intronic	ZNF664,ZNF664-RFLNA
	cg25459280	met-d-VLDL_size	Average diameter for VLDL particles	-0.0234782	0.00334962	2.39643e-12	13	-0.130878	0.0210855	5.40115e-10	4	12	124492549	intronic	ZNF664,ZNF664-RFLNA
	cg25459280	met-d-VLDL_TG	Triglycerides in VLDL	-0.0259175	0.00346305	7.20827e-14	13	-0.152335	0.0216949	2.19214e-12	5	12	124492549	intronic	ZNF664,ZNF664-RFLNA
	cg10685359	met-d-HDL_CE	Cholesteryl esters in HDL	0.0254022	0.00425146	2.30164e-09	13	0.276311	0.0504648	4.36733e-08	5	4	87814065	upstream	C4orf36(dist=490)
	cg10685359	met-d-HDL_TG	Triglycerides in HDL	-0.0319272	0.00473365	1.53308e-11	11	-0.373726	0.0560757	2.65243e-11	3	4	87814065	upstream	C4orf36(dist=490)
	cg10685359	met-d-IDL_C_pct	Cholesterol to total lipids ratio in IDL	0.0286419	0.00461924	5.62622e-10	13	0.321816	0.0551161	5.25552e-09	5	4	87814065	upstream	C4orf36(dist=490)
	cg10685359	met-d-IDL_TG	Triglycerides in IDL	-0.0325991	0.00479298	1.03585e-11	12	-0.376973	0.0561779	1.94163e-11	5	4	87814065	upstream	C4orf36(dist=490)
	cg10685359	met-d-IDL_TG_pct	Triglycerides to total lipids ratio in IDL	-0.026765	0.00461288	6.54339e-09	13	-0.302846	0.0543069	2.45324e-08	5	4	87814065	upstream	C4orf36(dist=490)
	cg10685359	met-d-LDL_TG	Triglycerides in LDL	-0.0258838	0.00465786	2.7443e-08	13	-0.322477	0.0558417	7.70241e-09	5	4	87814065	upstream	C4orf36(dist=490)
	cg10685359	met-d-MUFA	Monounsaturated fatty acids	-0.0310262	0.00480139	1.03377e-10	12	-0.350894	0.0560484	3.83608e-10	5	4	87814065	upstream	C4orf36(dist=490)
	cg10685359	met-d-MUFA_pct	Ratio of monounsaturated fatty acids to total fatty acids	-0.0309109	0.00452788	8.68318e-12	13	-0.354258	0.0541036	5.83999e-11	4	4	87814065	upstream	C4orf36(dist=490)
	cg10685359	met-d-Omega_6_pct	Ratio of omega-6 fatty acids to total fatty acids	0.0252886	0.00461922	4.38368e-08	12	0.306386	0.0555399	3.45817e-08	5	4	87814065	upstream	C4orf36(dist=490)
	cg10685359	met-d-PUFA_by_MUFA	Ratio of polyunsaturated fatty acids to monounsaturated fatty acids	0.0273405	0.00448091	1.05041e-09	12	0.349769	0.0544449	1.32494e-10	3	4	87814065	upstream	C4orf36(dist=490)
	cg10685359	met-d-TG_by_PG	Ratio of triglycerides to phosphoglycerides	-0.03243	0.00443952	2.77581e-13	13	-0.387812	0.0537556	5.41891e-13	4	4	87814065	upstream	C4orf36(dist=490)
	cg10685359	met-d-Total_TG	Total triglycerides	-0.0314509	0.00460454	8.46728e-12	13	-0.391613	0.0552734	1.3902e-12	3	4	87814065	upstream	C4orf36(dist=490)
	cg10685359	met-d-VLDL_C	VLDL cholesterol	-0.0285306	0.00463343	7.38792e-10	13	-0.374644	0.0572985	6.2156e-11	4	4	87814065	upstream	C4orf36(dist=490)
	cg10685359	met-d-VLDL_CE	Cholesteryl esters in VLDL	-0.0260516	0.00462996	1.83632e-08	13	-0.333626	0.0565123	3.55648e-09	5	4	87814065	upstream	C4orf36(dist=490)
	cg10685359	met-d-VLDL_FC	Free cholesterol in VLDL	-0.030708	0.00464824	3.93819e-11	13	-0.396515	0.0571573	3.9976e-12	4	4	87814065	upstream	C4orf36(dist=490)
	cg10685359	met-d-VLDL_L	Total lipids in VLDL	-0.0323258	0.00462779	2.84573e-12	13	-0.410616	0.0566584	4.25417e-13	4	4	87814065	upstream	C4orf36(dist=490)
	cg10685359	met-d-VLDL_P	Concentration of VLDL particles	-0.0300305	0.00464716	1.0324e-10	13	-0.391976	0.0573899	8.48783e-12	4	4	87814065	upstream	C4orf36(dist=490)
	cg10685359	met-d-VLDL_PL	Phospholipids in VLDL	-0.0324564	0.00464309	2.74391e-12	13	-0.415225	0.0571178	3.6049e-13	4	4	87814065	upstream	C4orf36(dist=490)
	cg10685359	met-d-VLDL_size	Average diameter for VLDL particles	-0.0255562	0.0043923	5.94083e-09	13	-0.292651	0.052498	2.48222e-08	5	4	87814065	upstream	C4orf36(dist=490)
	cg10685359	met-d-VLDL_TG	Triglycerides in VLDL	-0.0310194	0.004584	1.31576e-11	13	-0.38438	0.0549314	2.60646e-12	3	4	87814065	upstream	C4orf36(dist=490)
	cg00431813	met-d-Cholines	Total cholines	0.0236935	0.0034008	3.23656e-12	8	0.203764	0.0292289	3.13953e-12	3	7	1051703	intronic	C7orf50
	cg00431813	met-d-HDL_FC	Free cholesterol in HDL	0.0232406	0.00322529	5.77238e-13	8	0.190737	0.02722	2.43103e-12	3	7	1051703	intronic	C7orf50
	cg00431813	met-d-HDL_L	Total lipids in HDL	0.0199207	0.00324954	8.77138e-10	8	0.164225	0.027473	2.26314e-09	3	7	1051703	intronic	C7orf50
	cg00431813	met-d-HDL_PL	Phospholipids in HDL	0.0197615	0.00326938	1.49947e-09	8	0.163231	0.0276831	3.7149e-09	3	7	1051703	intronic	C7orf50
	cg00431813	met-d-HDL_size	Average diameter for HDL particles	0.0230092	0.00321589	8.37587e-13	8	0.186552	0.0271855	6.78091e-12	3	7	1051703	intronic	C7orf50
	cg00431813	met-d-IDL_C	Cholesterol in IDL	0.0243143	0.00347527	2.62676e-12	8	0.203936	0.0297895	7.59927e-12	3	7	1051703	intronic	C7orf50
	cg00431813	met-d-IDL_CE	Cholesteryl esters in IDL	0.0242733	0.00347693	2.92604e-12	8	0.203677	0.029802	8.23765e-12	3	7	1051703	intronic	C7orf50
	cg00431813	met-d-IDL_FC	Free cholesterol in IDL	0.0238472	0.00348252	7.50522e-12	8	0.199785	0.0298874	2.31575e-11	3	7	1051703	intronic	C7orf50
	cg00431813	met-d-IDL_L	Total lipids in IDL	0.0264066	0.00349142	3.93001e-14	8	0.223031	0.0300393	1.13101e-13	3	7	1051703	intronic	C7orf50
	cg00431813	met-d-IDL_P	Concentration of IDL particles	0.0222523	0.0035578	3.98815e-10	7	0.195273	0.0305732	1.69095e-10	3	7	1051703	intronic	C7orf50
	cg00431813	met-d-IDL_PL	Phospholipids in IDL	0.0277059	0.00349287	2.15409e-15	8	0.234212	0.0300749	6.82851e-15	3	7	1051703	intronic	C7orf50
	cg00431813	met-d-Phosphatidylc	Phosphatidylcholines	0.0254867	0.00340739	7.44164e-14	8	0.219428	0.0292287	6.03683e-14	3	7	1051703	intronic	C7orf50
	cg00431813	met-d-Phosphoglyc	Phosphoglycerides	0.0228989	0.00341861	2.10849e-11	8	0.198895	0.0294083	1.34949e-11	3	7	1051703	intronic	C7orf50
	cg00431813	met-d-Sphingomyelins	Sphingomyelins	0.0228959	0.00336962	1.08461e-11	8	0.189422	0.0288677	5.31942e-11	3	7	1051703	intronic	C7orf50
	cg00431813	met-d-Total_C	Total cholesterol	0.0209211	0.0034719	1.68226e-09	8	0.177634	0.0298117	2.54528e-09	3	7	1051703	intronic	C7orf50
	cg00431813	met-d-Total_CE	Total esterified cholesterol	0.0209935	0.00346036	1.30441e-09	8	0.177626	0.0296649	2.1278e-09	3	7	1051703	intronic	C7orf50
	cg00431813	met-d-Total_FC	Total free cholesterol	0.0203179	0.00349939	6.39411e-09	8	0.173924	0.0301042	7.58617e-09	3	7	1051703	intronic	C7orf50
	cg00431813	met-d-Total_PL	Total phospholipids in lipoprotein particles	0.022667	0.00343126	3.94775e-11	8	0.194722	0.0295223	4.2315e-11	3	7	1051703	intronic	C7orf50
	cg00431813	met-d-VLDL_size	Average diameter for VLDL particles	-0.0201209	0.00336874	2.33185e-09	7	-0.163264	0.0287093	1.29458e-08	3	7	1051703	intronic	C7orf50
	cg10024583	met-d-ApoB	Apolipoprotein B	0.0291267	0.00457944	2.01342e-10	10	0.763486	0.117572	8.37109e-11	5	17	45772800	UTR5	TBKBP1(NM_014726:c.-6790>0)
	cg10024583	met-d-Gly	Glycine	-0.0361398	0.00444552	4.3116e-16	10	-0.863175	0.111252	8.57993e-15	6	17	45772800	UTR5	TBKBP1(NM_014726:c.-6790>0)
	cg10024583	met-d-IDL_C	Cholesterol in IDL	0.0257499	0.00442337	5.83808e-09	10	0.63272	0.112013	1.61722e-08	6	17	45772800	UTR5	TBKBP1(NM_014726:c.-6790>0)
	cg10024583	met-d-IDL_CE	Cholesteryl esters in IDL	0.0251949	0.00441513	1.15336e-08	10	0.618143	0.111789	3.21035e-08	6	17	45772800	UTR5	TBKBP1(NM_014726:c.-6790>0)
	cg10024583	met-d-IDL_FC	Free cholesterol in IDL	0.0267306	0.00445244	1.93014e-09	10	0.694657	0.113784	1.02767e-09	5	17	45772800	UTR5	TBKBP1(NM_014726:c.-6790>0)
	cg10024583	met-d-IDL_L	Total lipids in IDL	0.0264514	0.00442485	2.26012e-09	10	0.656199	0.112491	5.43312e-09	6	17	45772800	UTR5	TBKBP1(NM_014726:c.-6790>0)
	cg10024583	met-d-IDL_P	Concentration of IDL particles	0.0286888	0.00454616	2.78029e-10	10	0.700608	0.115247	1.20813e-09	6	17	45772800	UTR5	TBKBP1(NM_014726:c.-6790>0)
	cg10024583	met-d-IDL_PL	Phospholipids in IDL	0.0267385	0.00442233	1.48246e-09	10	0.671198	0.112614	2.51984e-09	6		45772800	UTR5	TBKBP1(NM_014726:c.-6790>0)
	cg10024583	met-d-LDL_C	LDL cholesterol	0.0283267	0.00455454	4.98907e-10	10	0.750571	0.117173	1.4971e-10	5	17	45772800	UTR5	TBKBP1(NM_014726:c.-6790>0)
	cg10024583	met-d-LDL_CE	Cholesteryl esters in LDL	0.0276811	0.0045531	1.20477e-09	10	0.736558	0.117289	3.38827e-10	5	17	45772800	UTR5	TBKBP1(NM_014726:c.-6790>0)
	cg10024583	met-d-LDL_FC	Free cholesterol in LDL	0.0290611	0.00454987	1.68903e-10	10	0.761458	0.116524	6.36926e-11	5	17	45772800	UTR5	TBKBP1(NM_014726:c.-6790>0)
	cg10024583	met-d-LDL_L	Total lipids in LDL	0.0287073	0.00455583	2.95288e-10	10	0.760283	0.117332	9.18637e-11	5	17	45772800	UTR5	TBKBP1(NM_014726:c.-6790>0)
	cg10024583	met-d-LDL_P	Concentration of LDL particles	0.0291164	0.00458211	2.09281e-10	10	0.767277	0.11765	6.95114e-11	5	17	45772800	UTR5	TBKBP1(NM_014726:c.-6790>0)
	cg10024583	met-d-LDL_PL	Phospholipids in LDL	0.029603	0.00457095	9.39749e-11	10	0.779199	0.117548	3.38528e-11	5	17	45772800	UTR5	TBKBP1(NM_014726:c.-6790>0)
	cg10024583	met-d-non_HDL_C	Total cholesterol minus HDL-C	0.0277632	0.00454576	1.01209e-09	10	0.731616	0.116953	3.95892e-10	5	17	45772800	UTR5	TBKBP1(NM_014726:c.-6790>0)
	cg10024583	met-d-Remnant_C	Remnant cholesterol (non-HDL, non-LDL -cholesterol)	0.0261651	0.00453578	7.9929e-09	10	0.685146	0.116602	4.20495e-09	5	17	45772800	UTR5	TBKBP1(NM_014726:c.-6790>0)
	cg10024583	met-d-Total_FC	Total free cholesterol	0.0248714	0.004452	2.3161e-08	10	0.662034	0.114611	7.63438e-09	5	17	45772800	UTR5	TBKBP1(NM_014726:c.-6790>0)
	cg14983777	met-d-Cholines	Total cholines	0.0279157	0.00434818	1.36208e-10	3	0.272299	0.0395381	5.69868e-12	3	7	1052392	intronic	C7orf50
	cg14983777	met-d-HDL_FC	Free cholesterol in HDL	0.0265794	0.00411274	1.0285e-10	3	0.25461	0.0369192	5.33342e-12	3	7	1052392	intronic	C7orf50
	cg14983777	met-d-HDL_L	Total lipids in HDL	0.0235732	0.00414511	1.29304e-08	3	0.222398	0.0372851	2.44926e-09	3	7	1052392	intronic	C7orf50
	cg14983777	met-d-HDL_PL	Phospholipids in HDL	0.0239253	0.00417118	9.70114e-09	3	0.225099	0.0376127	2.16866e-09	3	7	1052392	intronic	C7orf50
	cg14983777	met-d-HDL_size	Average diameter for HDL particles	0.0251197	0.00410503	9.40205e-10	3	0.241545	0.0368801	5.77412e-11	3	7	1052392	intronic	C7orf50
	cg14983777	met-d-IDL_C	Cholesterol in IDL	0.026166	0.00440472	2.84254e-09	3	0.256942	0.0403795	1.97633e-10	3	7	1052392	intronic	C7orf50
	cg14983777	met-d-IDL_CE	Cholesteryl esters in IDL	0.0263452	0.0044087	2.29077e-09	3	0.25799	0.0403921	1.69008e-10	3	7	1052392	intronic	C7orf50
	cg14983777	met-d-IDL_FC	Free cholesterol in IDL	0.0250005	0.00440067	1.33854e-08	3	0.247387	0.0403846	9.02391e-10	3	7	1052392	intronic	C7orf50
	cg14983777	met-d-IDL_L	Total lipids in IDL	0.0287356	0.00442682	8.51229e-11	3	0.284879	0.0406759	2.49442e-12	3	7	1052392	intronic	C7orf50
	cg14983777	met-d-IDL_P	Concentration of IDL particles	0.0253717	0.00449868	1.70234e-08	3	0.24912	0.0414324	1.82472e-09	3	7	1052392	intronic	C7orf50
	cg14983777	met-d-IDL_PL	Phospholipids in IDL	0.0297528	0.00442396	1.75132e-11	3	0.29901	0.0406785	1.97349e-13	3	7	1052392	intronic	C7orf50
	cg14983777	met-d-IDL_TG	Triglycerides in IDL	0.0310829	0.00456791	1.01315e-11	3	0.312413	0.0422266	1.37751e-13	3	7	1052392	intronic	C7orf50
	cg14983777	met-d-Phosphatidylc	Phosphatidylcholines	0.030391	0.00434743	2.73779e-12	3	0.295936	0.0395084	6.86399e-14	3	7	1052392	intronic	C7orf50
	cg14983777	met-d-Phosphoglyc	Phosphoglycerides	0.0276475	0.00437363	2.59213e-10	3	0.269963	0.0397949	1.16996e-11	3	7	1052392	intronic	C7orf50
	cg14983777	met-d-Sphingomyelins	Sphingomyelins	0.024926	0.00428541	6.00991e-09	3	0.248695	0.0391236	2.062e-10	3	7	1052392	intronic	C7orf50
	cg14983777	met-d-Total_PL	Total phospholipids in lipoprotein particles	0.0266561	0.00439045	1.2682e-09	3	0.261801	0.0399577	5.67884e-11	3	7	1052392	intronic	C7orf50
	cg25428297	met-d-Cholines	Total cholines	-0.0262795	0.00427566	7.93054e-10	7	-0.628048	0.0978624	1.38379e-10	3	7	1022841	UTR5	CYP2W1(NM_017781:c.-70>0)
	cg25428297	met-d-HDL_C	HDL cholesterol	-0.0231176	0.00402817	9.52436e-09	7	-0.571598	0.0927033	7.00907e-10	3	7	1022841	UTR5	CYP2W1(NM_017781:c.-70>0)
	cg25428297	met-d-HDL_L	Total lipids in HDL	-0.0247783	0.00404895	9.37607e-10	7	-0.604787	0.0937441	1.10773e-10	3	7	1022841	UTR5	CYP2W1(NM_017781:c.-70>0)
	cg25428297	met-d-HDL_PL	Phospholipids in HDL	-0.0241362	0.00407407	3.13554e-09	7	-0.586055	0.0940158	4.55887e-10	3	7	1022841	UTR5	CYP2W1(NM_017781:c.-70>0)
	cg25428297	met-d-IDL_C	Cholesterol in IDL	-0.0271464	0.00440325	7.04452e-10	7	-0.637786	0.0999345	1.74741e-10	3	7	1022841	UTR5	CYP2W1(NM_017781:c.-70>0)
	cg25428297	met-d-IDL_CE	Cholesteryl esters in IDL	-0.0269384	0.00439965	9.19221e-10	7	-0.630542	0.099745	2.58968e-10	3	7	1022841	UTR5	CYP2W1(NM_017781:c.-70>0)
	cg25428297	met-d-IDL_FC	Free cholesterol in IDL	-0.0271037	0.00441642	8.40805e-10	7	-0.643125	0.100401	1.49826e-10	3	7	1022841	UTR5	CYP2W1(NM_017781:c.-70>0)
	cg25428297	met-d-IDL_L	Total lipids in IDL	-0.0294787	0.00442558	2.7198e-11	7	-0.690408	0.100994	8.13782e-12	3	7	1022841	UTR5	CYP2W1(NM_017781:c.-70>0)
	cg25428297	met-d-IDL_PL	Phospholipids in IDL	-0.0312701	0.00443726	1.82603e-12	7	-0.738212	0.101849	4.22748e-13	3	7	1022841	UTR5	CYP2W1(NM_017781:c.-70>0)
	cg25428297	met-d-IDL_TG	Triglycerides in IDL	-0.0269047	0.00446778	1.72347e-09	7	-0.591958	0.101954	6.39451e-09	3	7	1022841	UTR5	CYP2W1(NM_017781:c.-70>0)
	cg25428297	met-d-Phosphatidylc	Phosphatidylcholines	-0.0283915	0.00426249	2.72361e-11	7	-0.675505	0.0983043	6.35002e-12	3	7	1022841	UTR5	CYP2W1(NM_017781:c.-70>0)
	cg25428297	met-d-Phosphoglyc	Phosphoglycerides	-0.025062	0.00429396	5.32834e-09	7	-0.59516	0.0980388	1.27384e-09	3	7	1022841	UTR5	CYP2W1(NM_017781:c.-70>0)
	cg25428297	met-d-Sphingomyelins	Sphingomyelins	-0.0266479	0.00428429	4.97445e-10	7	-0.628243	0.0973555	1.09595e-10	3	7	1022841	UTR5	CYP2W1(NM_017781:c.-70>0)
	cg25428297	met-d-Total_PL	Total phospholipids in lipoprotein particles	-0.0243873	0.00432743	1.74538e-08	7	-0.57906	0.0981429	3.63136e-09	3	7	1022841	UTR5	CYP2W1(NM_017781:c.-70>0)
	cg25428297	met-d-VLDL_size	Average diameter for VLDL particles	0.0296855	0.00428846	4.44788e-12	7	0.728469	0.0990184	1.88212e-13	3	7	1022841	UTR5	CYP2W1(NM_017781:c.-70>0)
	cg12568669	met-d-bOHbutyrate	3-Hydroxybutyrate	0.0347302	0.00347106	1.43952e-23	58	0.348262	0.0490412	1.23472e-12	7	8	11666485	intronic	FDFT1
	cg12568669	met-d-Creatinine	Creatinine	0.021429	0.00298088	6.5349e-13	58	0.242083	0.042323	1.06591e-08	7	8	11666485	intronic	FDFT1
	cg12568669	met-d-HDL_TG	Triglycerides in HDL	0.0305467	0.00345835	1.0213e-18	57	0.372935	0.0498031	6.98238e-14	7	8	11666485	intronic	FDFT1
	cg12568669	met-d-MUFA	Monounsaturated fatty acids	0.0346096	0.0035069	5.67267e-23	57	0.38876	0.0505255	1.42234e-14	7	8	11666485	intronic	FDFT1
	cg12568669	met-d-Omega_6	Omega-6 fatty acids	0.0258725	0.00336382	1.45536e-14	58	0.26541	0.0482029	3.66861e-08	7	8	11666485	intronic	FDFT1
	cg12568669	met-d-Omega_6_pct	Ratio of omega-6 fatty acids to total fatty acids	-0.0194878	0.00332279	4.49412e-09	58	-0.261921	0.0478192	4.31825e-08	7	8	11666485	intronic	FDFT1
	cg12568669	met-d-PUFA	Polyunsaturated fatty acids	0.0256841	0.00335914	2.07281e-14	58	0.278899	0.0480166	6.30797e-09	7	8	11666485	intronic	FDFT1
	cg12568669	met-d-PUFA_by_MUFA	Ratio of polyunsaturated fatty acids to monounsaturated fatty acids	-0.0269318	0.00333341	6.51042e-16	58	-0.314014	0.0478327	5.20843e-11	7	8	11666485	intronic	FDFT1
	cg12568669	met-d-SFA	Saturated fatty acids	0.0252712	0.00340803	1.21438e-13	58	0.301063	0.049255	9.81904e-10	7	8	11666485	intronic	FDFT1
	cg12568669	met-d-TG_by_PG	Ratio of triglycerides to phosphoglycerides	0.0277547	0.00327699	2.46276e-17	56	0.309879	0.0464223	2.46857e-11	7	8	11666485	intronic	FDFT1
	cg12568669	met-d-Total_FA	Total fatty acids	0.0310382	0.00348141	4.85962e-19	57	0.348484	0.0499721	3.09022e-12	7	8	11666485	intronic	FDFT1
	cg12568669	met-d-Total_TG	Total triglycerides	0.0319955	0.0034102	6.45407e-21	57	0.379641	0.049192	1.18595e-14	7	8	11666485	intronic	FDFT1
	cg12568669	met-d-VLDL_L	Total lipids in VLDL	0.0278788	0.0034103	2.96161e-16	57	0.317082	0.0488684	8.67006e-11	7	8	11666485	intronic	FDFT1
	cg12568669	met-d-VLDL_TG	Triglycerides in VLDL	0.0337758	0.0034083	3.77243e-23	57	0.396443	0.0492286	8.07189e-16	7	8	11666485	intronic	FDFT1
	cg01699819	met-d-Cholines	Total cholines	0.049741	0.00816116	1.0954e-09	3	0.696308	0.110296	2.7349e-10	3	7	1052092	intronic	C7orf50
	cg01699819	met-d-HDL_FC	Free cholesterol in HDL	0.0471574	0.00777685	1.32928e-09	3	0.664917	0.104378	1.88694e-10	3	7	1052092	intronic	C7orf50
	cg01699819	met-d-HDL_PL	Phospholipids in HDL	0.0426679	0.00778237	4.19025e-08	3	0.609269	0.106496	1.05884e-08	3	7	1052092	intronic	C7orf50
	cg01699819	met-d-HDL_size	Average diameter for HDL particles	0.0445211	0.00772278	8.17052e-09	3	0.628912	0.104834	1.98373e-09	3	7	1052092	intronic	C7orf50
	cg01699819	met-d-IDL_C	Cholesterol in IDL	0.0460382	0.00794099	6.72954e-09	3	0.614517	0.110895	2.99993e-08	3	7	1052092	intronic	C7orf50
	cg01699819	met-d-IDL_CE	Cholesteryl esters in IDL	0.0464339	0.00796893	5.64769e-09	3	0.621916	0.111022	2.12195e-08	3	7	1052092	intronic	C7orf50
	cg01699819	met-d-IDL_L	Total lipids in IDL	0.0506923	0.00804833	3.0055e-10	3	0.682299	0.111548	9.55725e-10	3	7	1052092	intronic	C7orf50
	cg01699819	met-d-IDL_PL	Phospholipids in IDL	0.052471	0.0080636	7.65935e-11	3	0.70639	0.111495	2.36394e-10	3	7	1052092	intronic	C7orf50
	cg01699819	met-d-IDL_TG	Triglycerides in IDL	0.0557416	0.00865113	1.16927e-10	3	0.789054	0.116356	1.19036e-11	3	7	1052092	intronic	C7orf50
	cg01699819	met-d-Phosphatidylc	Phosphatidylcholines	0.0543282	0.00830702	6.15074e-11	3	0.766054	0.111129	5.44791e-12	3	7	1052092	intronic	C7orf50
	cg01699819	met-d-Phosphoglyc	Phosphoglycerides	0.0494349	0.00825105	2.08112e-09	3	0.696715	0.111529	4.18556e-10	3	7	1052092	intronic	C7orf50
	cg01699819	met-d-Sphingomyelins	Sphingomyelins	0.0438285	0.00777767	1.74879e-08	3	0.600349	0.107815	2.57241e-08	3	7	1052092	intronic	C7orf50
	cg01699819	met-d-Total_PL	Total phospholipids in lipoprotein particles	0.0475173	0.00813177	5.11434e-09	3	0.661729	0.110964	2.46921e-09	3	7	1052092	intronic	C7orf50
	cg13601595	met-d-HDL_TG	Triglycerides in HDL	0.0599287	0.00824341	3.59776e-13	8	1.28384	0.174557	1.91131e-13	3	8	10468038	exonic	RP1L1
	cg13601595	met-d-MUFA	Monounsaturated fatty acids	0.0642093	0.00851767	4.75891e-14	8	1.36445	0.176306	1.00086e-14	3	8	10468038	exonic	RP1L1
	cg13601595	met-d-MUFA_pct	Ratio of monounsaturated fatty acids to total fatty acids	0.0610337	0.00814381	6.65535e-14	8	1.29211	0.167035	1.02949e-14	3	8	10468038	exonic	RP1L1
	cg13601595	met-d-Omega_6_pct	Ratio of omega-6 fatty acids to total fatty acids	-0.0434927	0.00778704	2.33333e-08	8	-0.96491	0.162921	3.16973e-09	3	8	10468038	exonic	RP1L1
	cg13601595	met-d-PUFA_by_MUFA	Ratio of polyunsaturated fatty acids to monounsaturated fatty acids	-0.0563206	0.0079603	1.49241e-12	8	-1.20088	0.166619	5.70523e-13	3	8	10468038	exonic	RP1L1
	cg13601595	met-d-PUFA_pct	Ratio of polyunsaturated fatty acids to total fatty acids	-0.0457204	0.00775714	3.77011e-09	8	-0.998447	0.164609	1.31496e-09	3	8	10468038	exonic	RP1L1
	cg13601595	met-d-SFA	Saturated fatty acids	0.0485194	0.00800501	1.35175e-09	8	1.05388	0.172313	9.58918e-10	3	8	10468038	exonic	RP1L1
	cg13601595	met-d-TG_by_PG	Ratio of triglycerides to phosphoglycerides	0.0476331	0.00765906	4.99744e-10	7	1.1733	0.161472	3.69584e-13	3	8	10468038	exonic	RP1L1
	cg13601595	met-d-Total_FA	Total fatty acids	0.0545416	0.0083975	8.30419e-11	8	1.16717	0.173945	1.94612e-11	3	8	10468038	exonic	RP1L1
	cg13601595	met-d-Total_TG	Total triglycerides	0.0579953	0.0081603	1.18585e-12	7	1.36232	0.174613	6.095e-15	3	8	10468038	exonic	RP1L1
	cg13601595	met-d-VLDL_L	Total lipids in VLDL	0.0475742	0.00800641	2.81554e-09	7	1.132	0.17187	4.5077e-11	3	8	10468038	exonic	RP1L1
	cg13601595	met-d-VLDL_size	Average diameter for VLDL particles	0.0672596	0.00810602	1.06336e-16	8	1.47156	0.171671	1.01706e-17	3	8	10468038	exonic	RP1L1
	cg13601595	met-d-VLDL_TG	Triglycerides in VLDL	0.0588451	0.00815161	5.24344e-13	7	1.39008	0.175765	2.60017e-15	3	8	10468038	exonic	RP1L1
	cg26240231	met-d-Cholines	Total cholines	0.0263814	0.00421641	3.92877e-10	4	0.469828	0.0756267	5.21613e-10	3	7	1148101	intronic	C7orf50
	cg26240231	met-d-HDL_FC	Free cholesterol in HDL	0.0264517	0.00403488	5.53539e-11	4	0.457832	0.0698553	5.60122e-11	3	7	1148101	intronic	C7orf50
	cg26240231	met-d-HDL_L	Total lipids in HDL	0.0231829	0.00406719	1.19811e-08	4	0.400536	0.0705262	1.35288e-08	3	7	1148101	intronic	C7orf50
	cg26240231	met-d-HDL_PL	Phospholipids in HDL	0.0234446	0.00410626	1.13318e-08	4	0.3978	0.0708766	1.99333e-08	3	7	1148101	intronic	C7orf50
	cg26240231	met-d-HDL_size	Average diameter for HDL particles	0.0265545	0.00407345	7.08131e-11	4	0.44658	0.0698258	1.59888e-10	3	7	1148101	intronic	C7orf50
	cg26240231	met-d-IDL_C	Cholesterol in IDL	0.0234379	0.00425165	3.53448e-08	5	0.469434	0.0766207	8.97059e-10	3	7	1148101	intronic	C7orf50
	cg26240231	met-d-IDL_CE	Cholesteryl esters in IDL	0.0236924	0.00425482	2.57129e-08	5	0.473061	0.0766873	6.88542e-10	3	7	1148101	intronic	C7orf50
	cg26240231	met-d-IDL_L	Total lipids in IDL	0.0261177	0.00426937	9.50684e-10	5	0.513742	0.0776011	3.58489e-11	3	7	1148101	intronic	C7orf50
	cg26240231	met-d-IDL_PL	Phospholipids in IDL	0.027201	0.00426492	1.79603e-10	5	0.533188	0.0781909	9.16425e-12	3	7	1148101	intronic	C7orf50
	cg26240231	met-d-Phosphatidylc	Phosphatidylcholines	0.0272072	0.00418144	7.68383e-11	5	0.512539	0.076064	1.60298e-11	3	7	1148101	intronic	C7orf50
	cg26240231	met-d-Phosphoglyc	Phosphoglycerides	0.0244251	0.00419227	5.66947e-09	5	0.46118	0.0764028	1.57817e-09	3	7	1148101	intronic	C7orf50
	cg26240231	met-d-Total_PL	Total phospholipids in lipoprotein particles	0.0248635	0.004251	4.94972e-09	4	0.438598	0.0764918	9.81335e-09	3	7	1148101	intronic	C7orf50
	cg26240231	met-d-VLDL_size	Average diameter for VLDL particles	-0.0243313	0.00419009	6.36538e-09	4	-0.442378	0.0749794	3.63515e-09	3	7	1148101	intronic	C7orf50
	cg10518850	met-d-MUFA	Monounsaturated fatty acids	0.0245382	0.00401229	9.61071e-10	12	0.180007	0.0304823	3.52e-09	7	4	3510409	UTR3	LRPAP1(NM_002337:c.*42920>0)
	cg10518850	met-d-TG_by_PG	Ratio of triglycerides to phosphoglycerides	0.0229196	0.00370184	5.9633e-10	12	0.170312	0.0283394	1.8584e-09	7	4	3510409	UTR3	LRPAP1(NM_002337:c.*42920>0)
	cg10518850	met-d-Total_FA	Total fatty acids	0.0230322	0.00400136	8.60877e-09	12	0.170339	0.0305656	2.5056e-08	7	4	3510409	UTR3	LRPAP1(NM_002337:c.*42920>0)
	cg10518850	met-d-Total_TG	Total triglycerides	0.0259648	0.00392143	3.56119e-11	12	0.193127	0.0296489	7.3276e-11	7	4	3510409	UTR3	LRPAP1(NM_002337:c.*42920>0)
	cg10518850	met-d-VLDL_FC	Free cholesterol in VLDL	0.0228357	0.00398302	9.85154e-09	12	0.169607	0.030355	2.3043e-08	7	4	3510409	UTR3	LRPAP1(NM_002337:c.*42920>0)
	cg10518850	met-d-VLDL_L	Total lipids in VLDL	0.0250537	0.00394056	2.04518e-10	12	0.186234	0.0300189	5.50839e-10	7	4	3510409	UTR3	LRPAP1(NM_002337:c.*42920>0)
	cg10518850	met-d-VLDL_PL	Phospholipids in VLDL	0.0238718	0.00396943	1.81113e-09	12	0.177208	0.0302191	4.51528e-09	7	4	3510409	UTR3	LRPAP1(NM_002337:c.*42920>0)
	cg10518850	met-d-VLDL_size	Average diameter for VLDL particles	0.0256296	0.00374513	7.73051e-12	12	0.190931	0.0285953	2.43866e-11	7	4	3510409	UTR3	LRPAP1(NM_002337:c.*42920>0)
	cg10518850	met-d-VLDL_TG	Triglycerides in VLDL	0.0262042	0.00388109	1.46062e-11	12	0.195471	0.0294872	3.37952e-11	7	4	3510409	UTR3	LRPAP1(NM_002337:c.*42920>0)
	cg17511472	met-d-MUFA	Monounsaturated fatty acids	-0.0280291	0.0050935	3.73589e-08	4	-0.279993	0.0481149	5.91084e-09	4	4	3485326	intronic	DOK7
	cg17511472	met-d-TG_by_PG	Ratio of triglycerides to phosphoglycerides	-0.0259215	0.00454971	1.21649e-08	6	-0.259813	0.0454034	1.05066e-08	4	4	3485326	intronic	DOK7
	cg17511472	met-d-Total_FA	Total fatty acids	-0.0298958	0.00511969	5.23981e-09	5	-0.263665	0.0477078	3.26374e-08	4	4	3485326	intronic	DOK7
	cg17511472	met-d-Total_TG	Total triglycerides	-0.0306162	0.00500219	9.32442e-10	4	-0.298295	0.0475294	3.47361e-10	4	4	3485326	intronic	DOK7
	cg17511472	met-d-VLDL_FC	Free cholesterol in VLDL	-0.0291886	0.00501944	6.0592e-09	5	-0.262532	0.0479228	4.29587e-08	4	4	3485326	intronic	DOK7
	cg17511472	met-d-VLDL_L	Total lipids in VLDL	-0.0323997	0.00501916	1.08072e-10	5	-0.289138	0.0478248	1.48692e-09	4	4	3485326	intronic	DOK7
	cg17511472	met-d-VLDL_PL	Phospholipids in VLDL	-0.0307078	0.00501673	9.29438e-10	5	-0.274866	0.0479478	9.89e-09	4	4	3485326	intronic	DOK7
	cg17511472	met-d-VLDL_size	Average diameter for VLDL particles	-0.0293555	0.00482318	1.15515e-09	4	-0.277108	0.0449321	6.9481e-10	3	4	3485326	intronic	DOK7
	cg17511472	met-d-VLDL_TG	Triglycerides in VLDL	-0.0308444	0.00497562	5.67825e-10	4	-0.300007	0.0472459	2.1546e-10	4	4	3485326	intronic	DOK7
	cg07729025	met-d-ApoB_by_ApoA1	Ratio of apolipoprotein B to apolipoprotein A1	-0.0579057	0.00559063	3.86381e-25	4	-0.934455	0.105734	9.76618e-19	3	16	56883034	UTR3	NUP93(NM_014669:c.*45130>0,NM_001242795:c.*45130>0)
	cg07729025	met-d-Cholines	Total cholines	0.04773	0.00511571	1.05793e-20	4	0.831091	0.102384	4.76299e-16	3	16	56883034	UTR3	NUP93(NM_014669:c.*45130>0,NM_001242795:c.*45130>0)
	cg07729025	met-d-HDL_P	Concentration of HDL particles	0.0721638	0.00561927	9.51416e-38	4	1.24166	0.112013	1.48304e-28	3	16	56883034	UTR3	NUP93(NM_014669:c.*45130>0,NM_001242795:c.*45130>0)
	cg07729025	met-d-Phosphatidylc	Phosphatidylcholines	0.0482528	0.00511375	3.87687e-21	4	0.834883	0.102038	2.78986e-16	3	16	56883034	UTR3	NUP93(NM_014669:c.*45130>0,NM_001242795:c.*45130>0)
	cg07729025	met-d-Phosphoglyc	Phosphoglycerides	0.0461454	0.00512587	2.20703e-19	4	0.80551	0.102406	3.66513e-15	3	16	56883034	UTR3	NUP93(NM_014669:c.*45130>0,NM_001242795:c.*45130>0)
	cg07729025	met-d-Total_CE	Total esterified cholesterol	0.0304028	0.00504903	1.72787e-09	4	0.566355	0.0998074	1.39106e-08	3	16	56883034	UTR3	NUP93(NM_014669:c.*45130>0,NM_001242795:c.*45130>0)
	cg07729025	met-d-Total_P	Total concentration of lipoprotein particles	0.0668022	0.00549505	5.27794e-34	4	1.15521	0.110299	1.14469e-25	3	16	56883034	UTR3	NUP93(NM_014669:c.*45130>0,NM_001242795:c.*45130>0)
	cg07729025	met-d-Total_PL	Total phospholipids in lipoprotein particles	0.0424225	0.00510587	9.6858e-17	4	0.74955	0.101716	1.7181e-13	3	16	56883034	UTR3	NUP93(NM_014669:c.*45130>0,NM_001242795:c.*45130>0)
	cg00129232	met-d-ApoA1	Apolipoprotein A1	-0.039885	0.00670767	2.74458e-09	3	-4.25064	0.705916	1.72861e-09	3	17	37814104	exonic	STARD3
	cg00129232	met-d-HDL_C	HDL cholesterol	-0.0460192	0.00680512	1.35687e-11	3	-4.77908	0.708734	1.55016e-11	3	17	37814104	exonic	STARD3
	cg00129232	met-d-HDL_CE	Cholesteryl esters in HDL	-0.0461682	0.00683097	1.39272e-11	3	-4.79695	0.71193	1.60632e-11	3	17	37814104	exonic	STARD3
	cg00129232	met-d-HDL_FC	Free cholesterol in HDL	-0.0442622	0.00659799	1.96728e-11	3	-4.59823	0.699231	4.82871e-11	3	17	37814104	exonic	STARD3
	cg00129232	met-d-HDL_L	Total lipids in HDL	-0.0429216	0.00667983	1.31392e-10	3	-4.55487	0.703038	9.24311e-11	3	17	37814104	exonic	STARD3
	cg00129232	met-d-HDL_PL	Phospholipids in HDL	-0.0406881	0.00666426	1.02529e-09	3	-4.38592	0.700176	3.75156e-10	3	17	37814104	exonic	STARD3
	cg00129232	met-d-HDL_size	Average diameter for HDL particles	-0.043379	0.00639023	1.13431e-11	3	-4.40846	0.697553	2.61743e-10	3	17	37814104	exonic	STARD3
	cg17674042	met-d-Cholines	Total cholines	0.0217113	0.00392368	3.14075e-08	9	0.258947	0.0382418	1.2762e-11	3	6	34482479	intronic	PACSIN1
	cg17674042	met-d-DHA	Docosahexaenoic acid	0.0231642	0.00398553	6.17042e-09	9	0.247765	0.0389039	1.90718e-10	3	6	34482479	intronic	PACSIN1
	cg17674042	met-d-Omega_3	Omega-3 fatty acids	0.0227272	0.00403802	1.81977e-08	9	0.236237	0.0391167	1.54799e-09	3	6	34482479	intronic	PACSIN1
	cg17674042	met-d-Omega_6	Omega-6 fatty acids	0.0226713	0.00405187	2.20275e-08	9	0.272189	0.0398236	8.20713e-12	3	6	34482479	intronic	PACSIN1
	cg17674042	met-d-Phosphatidylc	Phosphatidylcholines	0.0220791	0.00392747	1.89069e-08	9	0.256009	0.037993	1.6022e-11	3	6	34482479	intronic	PACSIN1
	cg17674042	met-d-PUFA	Polyunsaturated fatty acids	0.0249142	0.00408176	1.03575e-09	9	0.289614	0.0400794	4.97418e-13	3	6	34482479	intronic	PACSIN1
	cg17674042	met-d-Total_P	Total concentration of lipoprotein particles	0.0221791	0.00396278	2.18276e-08	9	0.257384	0.0383539	1.93608e-11	3	6	34482479	intronic	PACSIN1
	cg00810483	met-d-MUFA_pct	Ratio of monounsaturated fatty acids to total fatty acids	0.0257595	0.00404694	1.95072e-10	14	0.376051	0.0598219	3.25398e-10	6	4	3375144	intronic	RGS12
	cg00810483	met-d-PUFA_by_MUFA	Ratio of polyunsaturated fatty acids to monounsaturated fatty acids	-0.0248884	0.00404347	7.49776e-10	14	-0.361216	0.0598508	1.58701e-09	6	4	3375144	intronic	RGS12
	cg00810483	met-d-TG_by_PG	Ratio of triglycerides to phosphoglycerides	0.0242182	0.00396373	9.96506e-10	13	0.360557	0.0578841	4.69615e-10	6	4	3375144	intronic	RGS12
	cg00810483	met-d-Total_TG	Total triglycerides	0.024719	0.00411254	1.84794e-09	13	0.387092	0.0602622	1.33216e-10	6	4	3375144	intronic	RGS12
	cg00810483	met-d-VLDL_size	Average diameter for VLDL particles	0.0257792	0.00396884	8.28038e-11	12	0.405472	0.0579915	2.71151e-12	5	4	3375144	intronic	RGS12
	cg00810483	met-d-VLDL_TG	Triglycerides in VLDL	0.0249066	0.00408817	1.11251e-09	13	0.390148	0.0599416	7.57574e-11	6	4	3375144	intronic	RGS12
	cg02754929	met-d-MUFA_pct	Ratio of monounsaturated fatty acids to total fatty acids	0.020507	0.00328291	4.19496e-10	15	0.178445	0.0272307	5.63582e-11	3	4	3295736	intergenic	MSANTD1(dist=37396),RGS12(dist=20138)
	cg02754929	met-d-PUFA_by_MUFA	Ratio of polyunsaturated fatty acids to monounsaturated fatty acids	-0.0193588	0.00328438	3.7655e-09	15	-0.169343	0.0271427	4.40472e-10	3	4	3295736	intergenic	MSANTD1(dist=37396),RGS12(dist=20138)
	cg02754929	met-d-TG_by_PG	Ratio of triglycerides to phosphoglycerides	0.0198083	0.00318526	5.01203e-10	14	0.175268	0.0263359	2.83135e-11	3	4	3295736	intergenic	MSANTD1(dist=37396),RGS12(dist=20138)
	cg02754929	met-d-Total_TG	Total triglycerides	0.0204959	0.00331667	6.42419e-10	14	0.18432	0.0275113	2.0871e-11	3	4	3295736	intergenic	MSANTD1(dist=37396),RGS12(dist=20138)
	cg02754929	met-d-VLDL_size	Average diameter for VLDL particles	0.0214114	0.00319984	2.21049e-11	14	0.191614	0.026455	4.38787e-13	3	4	3295736	intergenic	MSANTD1(dist=37396),RGS12(dist=20138)
	cg02754929	met-d-VLDL_TG	Triglycerides in VLDL	0.0208482	0.00329666	2.54797e-10	14	0.186813	0.0273103	7.8978e-12	3	4	3295736	intergenic	MSANTD1(dist=37396),RGS12(dist=20138)
	cg07368061	met-d-DHA	Docosahexaenoic acid	0.0428569	0.0058017	1.50232e-13	6	1.24488	0.155108	1.00815e-15	3	17	44090862	intronic	MAPT
	cg07368061	met-d-DHA_pct	Ratio of docosahexaenoic acid to total fatty acids	0.0433704	0.00580789	8.17346e-14	6	1.27815	0.156305	2.90206e-16	3	17	44090862	intronic	MAPT
	cg07368061	met-d-Omega_3	Omega-3 fatty acids	0.0388377	0.00585749	3.34723e-11	6	1.09841	0.155646	1.7001e-12	3	17	44090862	intronic	MAPT
	cg07368061	met-d-Omega_3_pct	Ratio of omega-3 fatty acids to total fatty acids	0.0469384	0.0058986	1.75494e-15	6	1.34628	0.159006	2.52084e-17	3	17	44090862	intronic	MAPT
	cg07368061	met-d-Omega_6_by_Omega_3	Ratio of omega-6 fatty acids to omega-3 fatty acids	-0.0464127	0.00600021	1.03255e-14	6	-1.31329	0.159569	1.86845e-16	3	17	44090862	intronic	MAPT
	cg07368061	met-d-Unsaturation	Degree of unsaturation	0.0306294	0.00561089	4.7907e-08	6	0.926639	0.1484	4.26012e-10	3	17	44090862	intronic	MAPT
	cg14583973	met-d-MUFA_pct	Ratio of monounsaturated fatty acids to total fatty acids	0.0212682	0.00342751	5.4647e-10	15	0.155868	0.0241824	1.15196e-10	6	4	3374767	intronic	RGS12
	cg14583973	met-d-PUFA_by_MUFA	Ratio of polyunsaturated fatty acids to monounsaturated fatty acids	-0.0216531	0.00342143	2.47277e-10	16	-0.149135	0.0241925	7.07002e-10	6	4	3374767	intronic	RGS12
	cg14583973	met-d-TG_by_PG	Ratio of triglycerides to phosphoglycerides	0.0205892	0.00332695	6.06974e-10	15	0.148423	0.023387	2.20412e-10	5	4	3374767	intronic	RGS12
	cg14583973	met-d-Total_TG	Total triglycerides	0.0209273	0.00346508	1.5461e-09	15	0.16012	0.0243358	4.71697e-11	5	4	3374767	intronic	RGS12
	cg14583973	met-d-VLDL_size	Average diameter for VLDL particles	0.0215747	0.00333584	9.9608e-11	14	0.164753	0.0234647	2.19801e-12	5	4	3374767	intronic	RGS12
	cg14583973	met-d-VLDL_TG	Triglycerides in VLDL	0.0210128	0.00344522	1.06666e-09	15	0.161641	0.0241996	2.39767e-11	5	4	3374767	intronic	RGS12
	cg17158414	met-d-HDL_size	Average diameter for HDL particles	-0.0255919	0.00412261	5.37716e-10	12	-0.284101	0.0419185	1.22312e-11	3	2	27665306	exonic	KRTCAP3
	cg17158414	met-d-IDL_CE_pct	Cholesteryl esters to total lipids ratio in IDL	-0.0299539	0.00463214	1.00269e-10	9	-0.284837	0.0464075	8.37091e-10	3	2	27665306	exonic	KRTCAP3
	cg17158414	met-d-LDL_size	Average diameter for LDL particles	-0.0246315	0.00450194	4.46757e-08	12	-0.267479	0.0462352	7.24375e-09	3	2	27665306	exonic	KRTCAP3
	cg17158414	met-d-Pyruvate	Pyruvate	0.0275091	0.0047066	5.07197e-09	10	0.259991	0.0474937	4.39465e-08	3	2	27665306	exonic	KRTCAP3
	cg17158414	met-d-SFA_pct	Ratio of saturated fatty acids to total fatty acids	0.0351794	0.00474412	1.21295e-13	9	0.326943	0.0466988	2.53961e-12	3	2	27665306	exonic	KRTCAP3
	cg17158414	met-d-Unsaturation	Degree of unsaturation	-0.0260657	0.00449766	6.8164e-09	9	-0.253282	0.045441	2.49167e-08	3	2	27665306	exonic	KRTCAP3
	cg18352616	met-d-MUFA_pct	Ratio of monounsaturated fatty acids to total fatty acids	0.0295546	0.00466631	2.39498e-10	10	0.480799	0.0783204	8.31074e-10	3	4	3374830	intronic	RGS12
	cg18352616	met-d-PUFA_by_MUFA	Ratio of polyunsaturated fatty acids to monounsaturated fatty acids	-0.0281351	0.00467351	1.74286e-09	10	-0.460665	0.0782457	3.92281e-09	3	4	3374830	intronic	RGS12
	cg18352616	met-d-TG_by_PG	Ratio of triglycerides to phosphoglycerides	0.0278685	0.00452713	7.46606e-10	9	0.458036	0.0758579	1.55968e-09	3	4	3374830	intronic	RGS12
	cg18352616	met-d-Total_TG	Total triglycerides	0.0292476	0.00471787	5.67024e-10	9	0.482818	0.0791356	1.05307e-09	3	4	3374830	intronic	RGS12
	cg18352616	met-d-VLDL_size	Average diameter for VLDL particles	0.0299035	0.00455015	4.9646e-11	9	0.492786	0.0763693	1.09889e-10	3	4	3374830	intronic	RGS12
	cg18352616	met-d-VLDL_TG	Triglycerides in VLDL	0.0295376	0.004694	3.12116e-10	9	0.485944	0.0787134	6.67608e-10	3	4	3374830	intronic	RGS12
	cg19653907	met-d-MUFA_pct	Ratio of monounsaturated fatty acids to total fatty acids	0.0340832	0.0055257	6.91089e-10	7	0.666668	0.114601	5.98146e-09	5	4	3309417	intergenic	MSANTD1(dist=51077),RGS12(dist=6457)
	cg19653907	met-d-PUFA_by_MUFA	Ratio of polyunsaturated fatty acids to monounsaturated fatty acids	-0.03232	0.0055979	7.76008e-09	7	-0.63159	0.114462	3.43042e-08	5	4	3309417	intergenic	MSANTD1(dist=51077),RGS12(dist=6457)
	cg19653907	met-d-TG_by_PG	Ratio of triglycerides to phosphoglycerides	0.0316455	0.00525851	1.76626e-09	6	0.628067	0.111861	1.96917e-08	5	4	3309417	intergenic	MSANTD1(dist=51077),RGS12(dist=6457)
	cg19653907	met-d-Total_TG	Total triglycerides	0.0330739	0.00548818	1.67667e-09	6	0.667012	0.115681	8.11848e-09	5	4	3309417	intergenic	MSANTD1(dist=51077),RGS12(dist=6457)
	cg19653907	met-d-VLDL_size	Average diameter for VLDL particles	0.0351015	0.00535999	5.79992e-11	5	0.709671	0.111814	2.19728e-10	5	4	3309417	intergenic	MSANTD1(dist=51077),RGS12(dist=6457)
	cg19653907	met-d-VLDL_TG	Triglycerides in VLDL	0.0336496	0.00545847	7.06301e-10	6	0.679111	0.115106	3.63815e-09	5	4	3309417	intergenic	MSANTD1(dist=51077),RGS12(dist=6457)
	cg22655196	met-d-MUFA_pct	Ratio of monounsaturated fatty acids to total fatty acids	0.0237325	0.00399102	2.73968e-09	12	0.495298	0.077516	1.66289e-10	5	4	3374909	intronic	RGS12
	cg22655196	met-d-PUFA_by_MUFA	Ratio of polyunsaturated fatty acids to monounsaturated fatty acids	-0.0228842	0.00399127	9.83475e-09	12	-0.474521	0.0775861	9.59191e-10	5	4	3374909	intronic	RGS12
	cg22655196	met-d-TG_by_PG	Ratio of triglycerides to phosphoglycerides	0.022924	0.00387514	3.30533e-09	12	0.475052	0.0750542	2.46029e-10	5	4	3374909	intronic	RGS12
	cg22655196	met-d-Total_TG	Total triglycerides	0.0238581	0.00404358	3.62951e-09	12	0.509373	0.0781309	7.05498e-11	5	4	3374909	intronic	RGS12
	cg22655196	met-d-VLDL_size	Average diameter for VLDL particles	0.0248322	0.00389505	1.82558e-10	11	0.522895	0.0753823	4.01722e-12	5	4	3374909	intronic	RGS12
	cg22655196	met-d-VLDL_TG	Triglycerides in VLDL	0.0241075	0.00402041	2.01889e-09	12	0.51368	0.0777051	3.82675e-11	5	4	3374909	intronic	RGS12
	cg08494390	met-d-HDL_TG	Triglycerides in HDL	-0.0596617	0.0089714	2.9267e-11	5	-1.28997	0.187879	6.60609e-12	3	4	87980297	intronic	AFF1
	cg08494390	met-d-IDL_TG	Triglycerides in IDL	-0.0631874	0.00974614	8.97265e-11	4	-1.07725	0.184026	4.80415e-09	3	4	87980297	intronic	AFF1
	cg08494390	met-d-MUFA	Monounsaturated fatty acids	-0.0497101	0.00870011	1.10529e-08	5	-1.09246	0.18106	1.60258e-09	3	4	87980297	intronic	AFF1
	cg08494390	met-d-Omega_6_pct	Ratio of omega-6 fatty acids to total fatty acids	0.0544725	0.00935529	5.79242e-09	4	1.01386	0.17455	6.3073e-09	3	4	87980297	intronic	AFF1
	cg08494390	met-d-Total_TG	Total triglycerides	-0.0477906	0.0084504	1.55461e-08	5	-1.10507	0.177865	5.19926e-10	3	4	87980297	intronic	AFF1
	cg15741354	met-d-Creatinine	Creatinine	0.0246551	0.0036565	1.55351e-11	31	0.309331	0.0526167	4.12907e-09	5	8	8146129	intergenic	FAM86B3P(dist=43742),PRAG1(dist=29129)
	cg15741354	met-d-MUFA	Monounsaturated fatty acids	0.031909	0.00413868	1.25864e-14	33	0.359604	0.0608809	3.49071e-09	5	8	8146129	intergenic	FAM86B3P(dist=43742),PRAG1(dist=29129)
	cg15741354	met-d-MUFA_pct	Ratio of monounsaturated fatty acids to total fatty acids	0.0324742	0.00401456	6.0106e-16	33	0.356473	0.0579559	7.71069e-10	5	8	8146129	intergenic	FAM86B3P(dist=43742),PRAG1(dist=29129)
	cg15741354	met-d-Total_TG	Total triglycerides	0.0334831	0.00409657	2.99672e-16	33	0.355687	0.0587587	1.41867e-09	5	8	8146129	intergenic	FAM86B3P(dist=43742),PRAG1(dist=29129)
	cg15741354	met-d-VLDL_TG	Triglycerides in VLDL	0.0351209	0.00408168	7.66364e-18	33	0.381898	0.0586991	7.71642e-11	5	8	8146129	intergenic	FAM86B3P(dist=43742),PRAG1(dist=29129)
	cg24387126	met-d-HDL_TG	Triglycerides in HDL	0.0478429	0.00772464	5.88262e-10	4	0.910613	0.150063	1.29335e-09	3	8	11617293	UTR3	GATA4(NM_001308094:c.*13090>0,NM_002052:c.*13090>0,NM_001374273:c.*13090>0,NM_001374274:c.*13090>0,NM_001308093:c.*13090>0)
	cg24387126	met-d-MUFA	Monounsaturated fatty acids	0.0429151	0.00765027	2.02783e-08	4	0.838794	0.149628	2.07208e-08	3	8	11617293	UTR3	GATA4(NM_001308094:c.*13090>0,NM_002052:c.*13090>0,NM_001374273:c.*13090>0,NM_001374274:c.*13090>0,NM_001308093:c.*13090>0)
	cg24387126	met-d-Total_TG	Total triglycerides	0.0446464	0.00741793	1.75803e-09	4	0.896234	0.147369	1.19026e-09	3	8	11617293	UTR3	GATA4(NM_001308094:c.*13090>0,NM_002052:c.*13090>0,NM_001374273:c.*13090>0,NM_001374274:c.*13090>0,NM_001308093:c.*13090>0)
	cg24387126	met-d-VLDL_size	Average diameter for VLDL particles	0.0405685	0.00695772	5.51901e-09	3	0.923628	0.142577	9.28978e-11	3	8	11617293	UTR3	GATA4(NM_001308094:c.*13090>0,NM_002052:c.*13090>0,NM_001374273:c.*13090>0,NM_001374274:c.*13090>0,NM_001308093:c.*13090>0)
	cg24387126	met-d-VLDL_TG	Triglycerides in VLDL	0.0452927	0.0073502	7.17849e-10	4	0.920123	0.146838	3.69892e-10	3	8	11617293	UTR3	GATA4(NM_001308094:c.*13090>0,NM_002052:c.*13090>0,NM_001374273:c.*13090>0,NM_001374274:c.*13090>0,NM_001308093:c.*13090>0)
	cg26540191	met-d-GlycA	Glycoprotein acetyls	-0.0405202	0.00718977	1.74232e-08	5	-1.97613	0.304979	9.20029e-11	3	4	3475093	intronic	DOK7
	cg26540191	met-d-MUFA	Monounsaturated fatty acids	-0.0375712	0.00679634	3.23629e-08	5	-1.95431	0.30182	9.4766e-11	3	4	3475093	intronic	DOK7
	cg26540191	met-d-Total_TG	Total triglycerides	-0.0364306	0.00658027	3.08869e-08	5	-1.87834	0.294522	1.79882e-10	3	4	3475093	intronic	DOK7
	cg26540191	met-d-VLDL_size	Average diameter for VLDL particles	-0.0393376	0.00631072	4.56232e-10	5	-1.96668	0.287109	7.38818e-12	3	4	3475093	intronic	DOK7
	cg26540191	met-d-VLDL_TG	Triglycerides in VLDL	-0.0367037	0.00648708	1.53176e-08	5	-1.8884	0.292093	1.01267e-10	3	4	3475093	intronic	DOK7
	cg00601450	met-d-IDL_C	Cholesterol in IDL	-0.0193924	0.00349247	2.8142e-08	9	-0.228409	0.0395295	7.55133e-09	4	5	74908170	intronic	ANKDD1B
	cg00601450	met-d-IDL_CE	Cholesteryl esters in IDL	-0.0195041	0.00349147	2.32072e-08	9	-0.229103	0.0395229	6.76269e-09	4	5	74908170	intronic	ANKDD1B
	cg00601450	met-d-IDL_L	Total lipids in IDL	-0.0192777	0.00349598	3.50296e-08	9	-0.227337	0.0395466	8.99968e-09	4	5	74908170	intronic	ANKDD1B
	cg00601450	met-d-IDL_PL	Phospholipids in IDL	-0.0198413	0.00349148	1.32523e-08	9	-0.234297	0.0394788	2.94306e-09	4	5	74908170	intronic	ANKDD1B
	cg04087571	met-d-LDL_CE	Cholesteryl esters in LDL	-0.0259046	0.00462075	2.06889e-08	13	-0.735673	0.114467	1.30191e-10	3	11	116723030	ncRNA_intronic	APOA1-AS
	cg04087571	met-d-Total_C	Total cholesterol	-0.0338345	0.00453225	8.31222e-14	13	-0.83374	0.109127	2.17062e-14	3	11	116723030	ncRNA_intronic	APOA1-AS
	cg04087571	met-d-Total_CE	Total esterified cholesterol	-0.0360225	0.0045528	2.52952e-15	13	-0.864435	0.107486	8.81513e-16	3	11	116723030	ncRNA_intronic	APOA1-AS
	cg04087571	met-d-Total_FC	Total free cholesterol	-0.0277454	0.00456227	1.19073e-09	13	-0.737083	0.111649	4.06248e-11	3	11	116723030	ncRNA_intronic	APOA1-AS
	cg04845466	met-d-HDL_size	Average diameter for HDL particles	-0.0240744	0.00404526	2.66065e-09	13	-0.273366	0.0409706	2.51934e-11	3	2	27665079	UTR3	NRBP1(NM_001321357:c.*4000>0,NM_001321358:c.*4000>0,NM_001321361:c.*4000>0,NM_001321362:c.*4000>0,NM_001321363:c.*4000>0,NM_013392:c.*4000>0,NM_001321359:c.*4000>0)
	cg04845466	met-d-IDL_CE_pct	Cholesteryl esters to total lipids ratio in IDL	-0.0275357	0.00452859	1.19874e-09	10	-0.265718	0.0453612	4.68976e-09	3	2	27665079	UTR3	NRBP1(NM_001321357:c.*4000>0,NM_001321358:c.*4000>0,NM_001321361:c.*4000>0,NM_001321362:c.*4000>0,NM_001321363:c.*4000>0,NM_013392:c.*4000>0,NM_001321359:c.*4000>0)
	cg04845466	met-d-SFA_pct	Ratio of saturated fatty acids to total fatty acids	0.0329053	0.00466178	1.68293e-12	9	0.312074	0.0456414	8.05702e-12	3	2	27665079	UTR3	NRBP1(NM_001321357:c.*4000>0,NM_001321358:c.*4000>0,NM_001321361:c.*4000>0,NM_001321362:c.*4000>0,NM_001321363:c.*4000>0,NM_013392:c.*4000>0,NM_001321359:c.*4000>0)
	cg04845466	met-d-Unsaturation	Degree of unsaturation	-0.0247513	0.00441849	2.12205e-08	10	-0.244431	0.0443149	3.47277e-08	3	2	27665079	UTR3	NRBP1(NM_001321357:c.*4000>0,NM_001321358:c.*4000>0,NM_001321361:c.*4000>0,NM_001321362:c.*4000>0,NM_001321363:c.*4000>0,NM_013392:c.*4000>0,NM_001321359:c.*4000>0)
	cg11618577	met-d-HDL_size	Average diameter for HDL particles	-0.0258667	0.00412964	3.76037e-10	13	-0.290733	0.0435155	2.37076e-11	3	2	27665543	exonic	KRTCAP3
	cg11618577	met-d-IDL_CE_pct	Cholesteryl esters to total lipids ratio in IDL	-0.0284195	0.00461725	7.5049e-10	12	-0.283541	0.0481794	3.97773e-09	3	2	27665543	exonic	KRTCAP3
	cg11618577	met-d-Pyruvate	Pyruvate	0.0266878	0.00470691	1.4287e-08	12	0.26961	0.0492827	4.48312e-08	3	2	27665543	exonic	KRTCAP3
	cg11618577	met-d-Unsaturation	Degree of unsaturation	-0.025457	0.00448462	1.3746e-08	11	-0.260936	0.0470592	2.94198e-08	3	2	27665543	exonic	KRTCAP3
	cg12648201	met-d-HDL_size	Average diameter for HDL particles	-0.0246441	0.00402575	9.26278e-10	10	-0.163911	0.0244639	2.08256e-11	3	2	27665141	upstream;downstream	KRTCAP3(dist=92);NRBP1(dist=17)
	cg12648201	met-d-IDL_CE_pct	Cholesteryl esters to total lipids ratio in IDL	-0.0280039	0.00453233	6.4628e-10	8	-0.162955	0.0270835	1.77925e-09	3	2	27665141	upstream;downstream	KRTCAP3(dist=92);NRBP1(dist=17)
	cg12648201	met-d-SFA_pct	Ratio of saturated fatty acids to total fatty acids	0.0337331	0.00465073	4.06765e-13	7	0.187316	0.0272502	6.24556e-12	3	2	27665141	upstream;downstream	KRTCAP3(dist=92);NRBP1(dist=17)
	cg12648201	met-d-Unsaturation	Degree of unsaturation	-0.0250955	0.00440945	1.26072e-08	7	-0.145846	0.0264501	3.50773e-08	3	2	27665141	upstream;downstream	KRTCAP3(dist=92);NRBP1(dist=17)
	cg17335387	met-d-TG_by_PG	Ratio of triglycerides to phosphoglycerides	-0.0252809	0.00411251	7.88034e-10	8	-0.21968	0.0376663	5.46764e-09	4	5	55828740	ncRNA_intronic	C5orf67
	cg17335387	met-d-Total_TG	Total triglycerides	-0.0248846	0.00423386	4.16464e-09	9	-0.221796	0.0393386	1.71896e-08	4	5	55828740	ncRNA_intronic	C5orf67
	cg17335387	met-d-VLDL_size	Average diameter for VLDL particles	-0.0237953	0.00419403	1.39814e-08	8	-0.211229	0.0382021	3.21605e-08	4	5	55828740	ncRNA_intronic	C5orf67
	cg17335387	met-d-VLDL_TG	Triglycerides in VLDL	-0.02468	0.00424747	6.22761e-09	8	-0.222672	0.0392402	1.39018e-08	4	5	55828740	ncRNA_intronic	C5orf67
	cg21033440	met-d-IDL_C_pct	Cholesterol to total lipids ratio in IDL	-0.0257628	0.00466885	3.4282e-08	9	-0.481918	0.0874451	3.56622e-08	3	11	65409861	intronic	SIPA1
	cg21033440	met-d-IDL_FC_pct	Free cholesterol to total lipids ratio in IDL	-0.0326796	0.00479929	9.81071e-12	9	-0.590877	0.0901192	5.50413e-11	3	11	65409861	intronic	SIPA1
	cg21033440	met-d-IDL_TG_pct	Triglycerides to total lipids ratio in IDL	0.0306534	0.00466578	5.03709e-11	9	0.569754	0.0876897	8.17284e-11	3	11	65409861	intronic	SIPA1
	cg21033440	met-d-MUFA_pct	Ratio of monounsaturated fatty acids to total fatty acids	0.0280423	0.00465874	1.75183e-09	9	0.50094	0.0866207	7.33173e-09	3	11	65409861	intronic	SIPA1
	cg23756872	met-d-HDL_P	Concentration of HDL particles	-0.034548	0.00570179	1.36843e-09	5	-0.560083	0.0968233	7.2691e-09	4	18	47014089	intronic	RPL17-C18orf32
	cg23756872	met-d-Phosphatidylc	Phosphatidylcholines	-0.0351173	0.00575727	1.06303e-09	4	-0.558079	0.0932768	2.19006e-09	5	18	47014089	intronic	RPL17-C18orf32
	cg23756872	met-d-Phosphoglyc	Phosphoglycerides	-0.0330772	0.00577185	9.99669e-09	4	-0.528493	0.0939778	1.87025e-08	5	18	47014089	intronic	RPL17-C18orf32
	cg23756872	met-d-Total_P	Total concentration of lipoprotein particles	-0.0331813	0.0056941	5.63258e-09	5	-0.543056	0.0966963	1.95314e-08	4	18	47014089	intronic	RPL17-C18orf32
	cg27529037	met-d-HDL_TG	Triglycerides in HDL	-0.0257304	0.00450909	1.15421e-08	8	-0.524386	0.0910369	8.40411e-09	3	20	44575021	exonic	PCIF1
	cg27529037	met-d-IDL_PL_pct	Phospholipids to total lipids ratio in IDL	0.0372431	0.00451609	1.62754e-16	8	0.833442	0.093325	4.23988e-19	3	20	44575021	exonic	PCIF1
	cg27529037	met-d-LDL_TG	Triglycerides in LDL	-0.0264346	0.00448822	3.86717e-09	7	-0.54803	0.0914812	2.0903e-09	3	20	44575021	exonic	PCIF1
	cg27529037	met-d-VLDL_size	Average diameter for VLDL particles	-0.0263328	0.00428999	8.34605e-10	6	-0.541997	0.0864741	3.66316e-10	3	20	44575021	exonic	PCIF1
	cg02771117	met-d-HDL_TG	Triglycerides in HDL	-0.0269026	0.00416558	1.05885e-10	26	-0.266984	0.043714	1.01196e-09	3	8	11279352	ncRNA_intronic	FAM167A-AS1
	cg02771117	met-d-MUFA	Monounsaturated fatty acids	-0.0514312	0.00648198	2.11352e-15	24	-0.264234	0.0446607	3.2889e-09	3	8	11279352	ncRNA_intronic	FAM167A-AS1
	cg02771117	met-d-Total_TG	Total triglycerides	-0.0503068	0.00634036	2.11549e-15	24	-0.239802	0.0439788	4.96185e-08	3	8	11279352	ncRNA_intronic	FAM167A-AS1
	cg10504392	met-d-ApoA1	Apolipoprotein A1	0.0292848	0.00506497	7.38966e-09	4	0.337159	0.0547737	7.48475e-10	4	12	110044639	intergenic	MVK(dist=8709),FAM222A(dist=106991)
	cg10504392	met-d-HDL_L	Total lipids in HDL	0.0286869	0.00500955	1.02559e-08	4	0.338689	0.054166	4.03159e-10	4	12	110044639	intergenic	MVK(dist=8709),FAM222A(dist=106991)
	cg10504392	met-d-HDL_PL	Phospholipids in HDL	0.0308274	0.00504314	9.79369e-10	4	0.355819	0.0545684	7.00296e-11	4	12	110044639	intergenic	MVK(dist=8709),FAM222A(dist=106991)
	cg11548083	met-d-HDL_TG	Triglycerides in HDL	-0.044255	0.00643987	6.32935e-12	27	-0.75588	0.123999	1.08856e-09	6	8	10208156	intronic	MSRA
	cg11548083	met-d-Total_TG	Total triglycerides	-0.0490808	0.00645456	2.86987e-14	26	-0.782955	0.122397	1.58604e-10	6	8	10208156	intronic	MSRA
	cg11548083	met-d-VLDL_size	Average diameter for VLDL particles	-0.0598345	0.00653012	5.05448e-20	26	-0.829743	0.117646	1.75219e-12	5	8	10208156	intronic	MSRA
	cg15123755	met-d-HDL_C	HDL cholesterol	0.0393748	0.00489213	8.37421e-16	6	0.538956	0.0984288	4.36064e-08	3	1	40075810	intergenic	PABPC4(dist=33348),HEYL(dist=13297)
	cg15123755	met-d-HDL_CE	Cholesteryl esters in HDL	0.0409179	0.00493217	1.07575e-16	6	0.564459	0.0991565	1.25117e-08	3	1	40075810	intergenic	PABPC4(dist=33348),HEYL(dist=13297)
	cg15123755	met-d-HDL_P	Concentration of HDL particles	0.038274	0.00510545	6.54465e-14	6	0.564895	0.10298	4.12388e-08	3	1	40075810	intergenic	PABPC4(dist=33348),HEYL(dist=13297)
	cg19788934	met-d-IDL_P	Concentration of IDL particles	-0.0479077	0.00849733	1.72061e-08	3	-0.798994	0.13631	4.58497e-09	3	12	121455706	intergenic	C12orf43(dist=1416),OASL(dist=2389)
	cg19788934	met-d-IDL_PL	Phospholipids in IDL	-0.052436	0.00846353	5.80921e-10	3	-0.890061	0.135346	4.82641e-11	3	12	121455706	intergenic	C12orf43(dist=1416),OASL(dist=2389)
	cg19788934	met-d-Tyr	Tyrosine	-0.0902348	0.0102176	1.03485e-18	3	-1.57632	0.154511	1.94259e-24	3	12	121455706	intergenic	C12orf43(dist=1416),OASL(dist=2389)
	cg21248554	met-d-HDL_size	Average diameter for HDL particles	-0.0240336	0.00405972	3.21908e-09	11	-0.230477	0.0344855	2.33617e-11	3	2	27665150	upstream;downstream	KRTCAP3(dist=83);NRBP1(dist=26)
	cg21248554	met-d-IDL_CE_pct	Cholesteryl esters to total lipids ratio in IDL	-0.0276853	0.00458005	1.49642e-09	8	-0.228602	0.0381819	2.13518e-09	3	2	27665150	upstream;downstream	KRTCAP3(dist=83);NRBP1(dist=26)
	cg21248554	met-d-Unsaturation	Degree of unsaturation	-0.0245146	0.00443899	3.34074e-08	8	-0.205754	0.0372543	3.33331e-08	3	2	27665150	upstream;downstream	KRTCAP3(dist=83);NRBP1(dist=26)
	cg21280719	met-d-ApoA1	Apolipoprotein A1	-0.0249117	0.00453135	3.84904e-08	9	-0.225767	0.041393	4.9188e-08	3	6	42927975	intronic	CNPY3-GNMT
	cg21280719	met-d-ApoB_by_ApoA1	Ratio of apolipoprotein B to apolipoprotein A1	0.0344251	0.00492802	2.83646e-12	9	0.29852	0.0449584	3.13838e-11	3	6	42927975	intronic	CNPY3-GNMT
	cg21280719	met-d-HDL_PL	Phospholipids in HDL	-0.0264885	0.00448168	3.41298e-09	9	-0.236817	0.040958	7.38347e-09	3	6	42927975	intronic	CNPY3-GNMT
	cg24768116	met-d-HDL_size	Average diameter for HDL particles	-0.0261107	0.00422565	6.44643e-10	12	-0.239076	0.0357482	2.26599e-11	3	2	27665128	upstream;downstream	KRTCAP3(dist=105);NRBP1(dist=4)
	cg24768116	met-d-IDL_CE_pct	Cholesteryl esters to total lipids ratio in IDL	-0.0298115	0.00474527	3.33479e-10	9	-0.233613	0.0395784	3.57953e-09	3	2	27665128	upstream;downstream	KRTCAP3(dist=105);NRBP1(dist=4)
	cg24768116	met-d-SFA_pct	Ratio of saturated fatty acids to total fatty acids	0.0349057	0.00479672	3.41343e-13	10	0.274517	0.0398231	5.44696e-12	3	2	27665128	upstream;downstream	KRTCAP3(dist=105);NRBP1(dist=4)
	cg26786045	met-d-PUFA	Polyunsaturated fatty acids	-0.0306465	0.00481804	2.00721e-10	8	-0.389749	0.0625032	4.49864e-10	3	11	61672207	intronic	RAB3IL1
	cg26786045	met-d-PUFA_pct	Ratio of polyunsaturated fatty acids to total fatty acids	-0.0295661	0.00479153	6.80728e-10	8	-0.369376	0.0614798	1.87736e-09	3	11	61672207	intronic	RAB3IL1
	cg26786045	met-d-Sphingomyelins	Sphingomyelins	-0.0332152	0.00471458	1.85174e-12	8	-0.423433	0.0600588	1.78527e-12	3	11	61672207	intronic	RAB3IL1
	cg02655711	met-d-Ala	Alanine	0.0230843	0.0039463	4.92762e-09	8	0.359873	0.0593876	1.3635e-09	5	22	19163373	UTR3	SLC25A1(NM_005984:c.*2700>0,NM_001256534:c.*2700>0,NM_001287387:c.*2700>0)
	cg02655711	met-d-Citrate	Citrate	-0.0826492	0.00421097	9.07117e-86	8	-1.28064	0.0631729	2.27056e-91	5	22	19163373	UTR3	SLC25A1(NM_005984:c.*2700>0,NM_001256534:c.*2700>0,NM_001287387:c.*2700>0)
	cg04046629	met-d-Omega_3	Omega-3 fatty acids	0.0299596	0.00491197	1.06532e-09	8	0.294962	0.0526212	2.07788e-08	3	11	60775831	intronic	CD6
	cg04046629	met-d-Omega_6_by_Omega_3	Ratio of omega-6 fatty acids to omega-3 fatty acids	-0.0305073	0.00493322	6.24773e-10	8	-0.29643	0.0525859	1.7297e-08	3	11	60775831	intronic	CD6
	cg04170065	met-d-bOHbutyrate	3-Hydroxybutyrate	0.0524825	0.00645956	4.4815e-16	5	1.52383	0.187863	5.00484e-16	3	16	72153204	UTR3	PMFBP1(NM_031293:c.*330>0,NM_001160213:c.*330>0)
	cg04170065	met-d-IDL_PL_pct	Phospholipids to total lipids ratio in IDL	-0.0460006	0.00673717	8.61777e-12	5	-1.19839	0.181111	3.66871e-11	3	16	72153204	UTR3	PMFBP1(NM_031293:c.*330>0,NM_001160213:c.*330>0)
	cg04518342	met-d-Pyruvate	Pyruvate	-0.0452957	0.00610542	1.18065e-13	8	-0.797716	0.112179	1.15151e-12	3	5	131593106	upstream	PDLIM4(dist=245)
	cg04518342	met-d-Unsaturation	Degree of unsaturation	0.0355989	0.00566968	3.41143e-10	8	0.611923	0.101188	1.47222e-09	3	5	131593106	upstream	PDLIM4(dist=245)
	cg04539111	met-d-HDL_C	HDL cholesterol	-0.0225537	0.00396969	1.3353e-08	8	-0.253831	0.04154	9.92992e-10	3	16	67997858	exonic	SLC12A4
	cg04539111	met-d-HDL_CE	Cholesteryl esters in HDL	-0.0244635	0.00399026	8.74405e-10	8	-0.271685	0.0419194	9.10463e-11	3	16	67997858	exonic	SLC12A4
	cg09436375	met-d-ApoB_by_ApoA1	Ratio of apolipoprotein B to apolipoprotein A1	0.0401039	0.00554877	4.91863e-13	7	0.781562	0.118082	3.62066e-11	3	6	42928200	intronic	CNPY3-GNMT
	cg09436375	met-d-HDL_PL	Phospholipids in HDL	-0.0317817	0.00500817	2.21029e-10	7	-0.619492	0.107345	7.87831e-09	3	6	42928200	intronic	CNPY3-GNMT
	cg09768257	met-d-HDL_TG	Triglycerides in HDL	-0.0508052	0.00663727	1.94014e-14	4	-0.439545	0.0707248	5.13689e-10	5	8	11628346	intronic	NEIL2
	cg09768257	met-d-TG_by_PG	Ratio of triglycerides to phosphoglycerides	-0.0303172	0.00513653	3.58548e-09	5	-0.417502	0.0671128	4.94336e-10	5	8	11628346	intronic	NEIL2
	cg10158843	met-d-Omega_3	Omega-3 fatty acids	0.0315416	0.00523893	1.73756e-09	8	0.410258	0.0738049	2.7182e-08	3	11	60776172	exonic	CD6
	cg10158843	met-d-Omega_6_by_Omega_3	Ratio of omega-6 fatty acids to omega-3 fatty acids	-0.0321214	0.00517477	5.39026e-10	8	-0.412024	0.0741048	2.69748e-08	3	11	60776172	exonic	CD6
	cg12011299	met-d-HDL_size	Average diameter for HDL particles	-0.0169278	0.00288648	4.50444e-09	18	-0.0994513	0.0168925	3.9252e-09	6	4	100065546	ncRNA_intronic	LOC100507053
	cg12011299	met-d-Tyr	Tyrosine	-0.0292661	0.00324792	2.0472e-19	19	-0.163835	0.0190212	7.09822e-18	7	4	100065546	ncRNA_intronic	LOC100507053
	cg12564285	met-d-Pyruvate	Pyruvate	-0.0371376	0.0051336	4.68168e-13	10	-0.660741	0.0924945	9.09396e-13	3	5	131593104	upstream	PDLIM4(dist=247)
	cg12564285	met-d-Unsaturation	Degree of unsaturation	0.0283308	0.00486147	5.62253e-09	10	0.494928	0.0854305	6.90024e-09	3	5	131593104	upstream	PDLIM4(dist=247)
	cg15436123	met-d-GlycA	Glycoprotein acetyls	-0.0365243	0.00589723	5.88509e-10	8	-0.587215	0.0899607	6.68921e-11	5	4	3390332	intronic	RGS12
	cg15436123	met-d-VLDL_size	Average diameter for VLDL particles	-0.0316853	0.00536282	3.45587e-09	7	-1.25196	0.175482	9.72015e-13	4	4	3390332	intronic	RGS12
	cg16682276	met-d-ApoB_by_ApoA1	Ratio of apolipoprotein B to apolipoprotein A1	0.0353384	0.00526063	1.84843e-11	6	0.670538	0.101463	3.87755e-11	3	6	42928056	intronic	CNPY3-GNMT
	cg16682276	met-d-HDL_PL	Phospholipids in HDL	-0.0282667	0.00478339	3.43454e-09	6	-0.531545	0.0921472	8.00132e-09	3	6	42928056	intronic	CNPY3-GNMT
	cg19307003	met-d-Omega_3	Omega-3 fatty acids	0.0291688	0.00482639	1.50699e-09	6	0.346172	0.0617516	2.072e-08	3	11	60775715	intronic	CD6
	cg19307003	met-d-Omega_6_by_Omega_3	Ratio of omega-6 fatty acids to omega-3 fatty acids	-0.0277973	0.00482715	8.48539e-09	5	-0.346956	0.0619872	2.17803e-08	3	11	60775715	intronic	CD6
	cg23303369	met-d-HDL_C	HDL cholesterol	0.0289635	0.00521904	2.86348e-08	6	0.312336	0.052944	3.64905e-09	3	20	44641161	exonic	MMP9
	cg23303369	met-d-IDL_PL_pct	Phospholipids to total lipids ratio in IDL	0.0544983	0.00614222	7.13736e-19	7	0.575611	0.066035	2.86284e-18	3	20	44641161	exonic	MMP9
	cg24254488	met-d-HDL_TG	Triglycerides in HDL	-0.0286879	0.00471514	1.17076e-09	8	-0.552245	0.0966436	1.10195e-08	5	7	25991654	intergenic	MIR148A(dist=2048),NFE2L3(dist=200164)
	cg24254488	met-d-IDL_TG_pct	Triglycerides to total lipids ratio in IDL	-0.0263774	0.00461044	1.05755e-08	8	-0.520179	0.0938055	2.93464e-08	5	7	25991654	intergenic	MIR148A(dist=2048),NFE2L3(dist=200164)
	cg24815792	met-d-ApoB_by_ApoA1	Ratio of apolipoprotein B to apolipoprotein A1	0.0354712	0.00505729	2.31807e-12	9	0.3813	0.057582	3.5471e-11	3	6	42927959	intronic	CNPY3-GNMT
	cg24815792	met-d-HDL_PL	Phospholipids in HDL	-0.0284825	0.0045563	4.07213e-10	9	-0.302528	0.0525488	8.55791e-09	3	6	42927959	intronic	CNPY3-GNMT
	cg25671484	met-d-ApoB_by_ApoA1	Ratio of apolipoprotein B to apolipoprotein A1	0.0328698	0.00481116	8.37462e-12	10	0.31805	0.0495906	1.42212e-10	3	6	42927993	intronic	CNPY3-GNMT
	cg25671484	met-d-HDL_PL	Phospholipids in HDL	-0.0271056	0.00439975	7.24144e-10	10	-0.259311	0.0451582	9.34072e-09	3	6	42927993	intronic	CNPY3-GNMT
	cg26684673	met-d-GlycA	Glycoprotein acetyls	0.0499129	0.00725794	6.11227e-12	3	0.919479	0.145044	2.30815e-10	3	11	122543428	intronic	UBASH3B
	cg26684673	met-d-Sphingomyelins	Sphingomyelins	0.0367106	0.00663467	3.14538e-08	3	0.75158	0.134282	2.18036e-08	3	11	122543428	intronic	UBASH3B
	cg03433033	met-d-Gly	Glycine	0.0282749	0.00323317	2.22512e-18	14	0.207482	0.0239484	4.56612e-18	3	1	76189801	upstream	ACADM(dist=231)
	cg03999872	met-d-Citrate	Citrate	0.0286777	0.00485501	3.48738e-09	11	0.395097	0.0719836	4.04894e-08	3	20	62272968	intronic	STMN3
	cg04871131	met-d-HDL_size	Average diameter for HDL particles	-0.0357662	0.00417092	9.89769e-18	11	-0.53945	0.0696881	9.87024e-15	3	7	94954202	upstream	PON1(dist=358)
	cg05779406	met-d-VLDL_size	Average diameter for VLDL particles	-0.0210802	0.00362881	6.28001e-09	8	-0.118673	0.0203774	5.75344e-09	4	7	1198841	intronic	ZFAND2A
	cg06060754	met-d-Creatinine	Creatinine	0.0194666	0.00327155	2.67714e-09	5	0.0864653	0.0139768	6.15778e-10	3	5	176797920	exonic	RGS14
	cg07011110	met-d-LDL_FC	Free cholesterol in LDL	0.0204852	0.00347183	3.62647e-09	15	0.227786	0.0405117	1.87979e-08	6	6	26500482	upstream	BTN1A1(dist=49)
	cg07306190	met-d-HDL_FC	Free cholesterol in HDL	0.0350021	0.00641377	4.83351e-08	6	0.859351	0.151583	1.4349e-08	3	6	34760872	intronic	UHRF1BP1
	cg07404485	met-d-HDL_size	Average diameter for HDL particles	-0.0349014	0.00410435	1.83936e-17	11	-0.37143	0.046501	1.3764e-15	3	7	94953653	intronic	PON1
	cg07835443	met-d-Creatinine	Creatinine	0.0375526	0.00641252	4.73753e-09	5	0.680665	0.117866	7.69855e-09	3	16	89734986	intronic	SPATA33
	cg08224773	met-d-VLDL_size	Average diameter for VLDL particles	-0.0329246	0.00586076	1.93406e-08	5	-0.569005	0.0896833	2.23006e-10	4	8	11311868	intronic	FAM167A
	cg08302650	met-d-Ala	Alanine	0.0425179	0.00588659	5.0909e-13	3	0.612513	0.0837415	2.58663e-13	3	8	145750040	exonic	LRRC24
	cg08348427	met-d-Ala	Alanine	-0.0310829	0.00434018	7.97101e-13	5	-0.427902	0.0588826	3.67457e-13	3	17	79635073	intronic	CCDC137
	cg08577293	met-d-Albumin	Albumin	0.0278102	0.004907	1.44933e-08	7	0.458848	0.080429	1.16335e-08	3	17	40253614	UTR3	DHX58(NM_024119:c.*1650>0)
	cg09952366	met-d-Pyruvate	Pyruvate	0.0486449	0.00555231	1.93187e-18	4	1.33177	0.211971	3.32551e-10	3	16	70098757	ncRNA_intronic	PDXDC2P-NPIPB14P
	cg10523679	met-d-Gly	Glycine	0.0288997	0.0032843	1.37601e-18	14	0.186634	0.0215722	5.0787e-18	3	1	76189770	upstream	ACADM(dist=262)
	cg10727673	met-d-IDL_TG	Triglycerides in IDL	-0.0323553	0.00536592	1.64188e-09	7	-0.550378	0.0972839	1.53648e-08	3	3	136537267	upstream	SLC35G2(dist=594)
	cg10760299	met-d-Creatinine	Creatinine	0.0497134	0.00432795	1.54087e-30	8	0.449794	0.0392522	2.1176e-30	3	15	45669010	exonic	GATM
	cg11274856	met-d-Creatinine	Creatinine	0.0239109	0.00428728	2.44443e-08	5	0.413434	0.0747129	3.13666e-08	3	3	185301563	intergenic	LIPH(dist=31187),SENP2(dist=2520)
	cg11715858	met-d-Creatinine	Creatinine	0.0324145	0.00551543	4.17616e-09	6	0.353566	0.0456346	9.3525e-15	3	7	1267228	intergenic	LOC101927021(dist=61634),UNCX(dist=5280)
	cg15426459	met-d-VLDL_size	Average diameter for VLDL particles	-0.0322929	0.00420172	1.52241e-14	18	-0.349085	0.0618618	1.67135e-08	3	8	11813211	intergenic	CTSB(dist=87615),DEFB136(dist=18235)
	cg15679892	met-d-Creatinine	Creatinine	0.0342184	0.00559725	9.75089e-10	6	0.306249	0.0396697	1.16363e-14	3	7	1267057	intergenic	LOC101927021(dist=61463),UNCX(dist=5451)
	cg16006841	met-d-Creatinine	Creatinine	0.0186985	0.00312915	2.29275e-09	6	0.0697391	0.0113018	6.8019e-10	3	5	176797999	exonic	RGS14
	cg17261708	met-d-Creatinine	Creatinine	0.0237891	0.00433457	4.0597e-08	3	0.286384	0.0505769	1.49313e-08	3	5	176794207	intronic	RGS14
	cg18114828	met-d-VLDL_size	Average diameter for VLDL particles	-0.027939	0.00500671	2.40085e-08	3	-0.629312	0.11003	1.06866e-08	3	19	7200027	intronic	INSR
	cg19678392	met-d-HDL_size	Average diameter for HDL particles	-0.0274906	0.003041	1.56688e-19	20	-0.208463	0.0250247	8.0648e-17	3	7	94953810	UTR5	PON1(NM_000446:c.-230>0)
	cg20133200	met-d-Glucose	Glucose	0.0702973	0.00780155	2.04784e-19	3	1.43408	0.149929	1.12132e-21	3	10	3141887	intronic	PFKP
	cg20296298	met-d-Gly	Glycine	0.0324601	0.0057029	1.25668e-08	6	0.361046	0.0589591	9.14449e-10	3	2	210074020	intergenic	LOC101927960(dist=383709),MAP2(dist=214751)
	cg20311846	met-d-Creatinine	Creatinine	-0.0403537	0.00424033	1.78883e-21	12	-0.523918	0.0572424	5.55607e-20	5	4	77356250	upstream	SHROOM3(dist=132)
	cg21351392	met-d-VLDL_size	Average diameter for VLDL particles	-0.0367375	0.00515453	1.02408e-12	6	-0.29336	0.0504908	6.24087e-09	3	6	161607487	intronic	AGPAT4
	cg22156842	met-d-IDL_TG	Triglycerides in IDL	-0.0365661	0.00620579	3.80974e-09	6	-0.685378	0.121527	1.70342e-08	3	3	136537169	upstream	SLC35G2(dist=692)
	cg22875332	met-d-Gly	Glycine	0.0302799	0.00332913	9.42148e-20	14	0.214991	0.0252073	1.4775e-17	3	1	76189707	upstream	ACADM(dist=325)
	cg23815491	met-d-Tyr	Tyrosine	-0.0272677	0.00378299	5.67914e-13	12	-0.218458	0.0297371	2.0376e-13	4	16	72088622	intronic	HP
	cg24020986	met-d-SFA_pct	Ratio of saturated fatty acids to total fatty acids	-0.0630178	0.00993055	2.21203e-10	4	-0.924878	0.152583	1.34881e-09	3	10	102324667	intergenic	HIF1AN(dist=4915),PAX2(dist=170486)
	cg24642844	met-d-IDL_PL	Phospholipids in IDL	-0.0202886	0.0036068	1.85402e-08	7	-0.181748	0.0329689	3.53352e-08	3	7	1081250	intronic	C7orf50
	cg25066665	met-d-Creatinine	Creatinine	0.0279675	0.00478281	4.99047e-09	5	0.231023	0.0415046	2.60365e-08	3	1	150335507	intergenic	PRPF3(dist=9798),RPRD2(dist=1080)
	cg25457927	met-d-Creatinine	Creatinine	0.0222647	0.00309766	6.59402e-13	11	0.225034	0.0298852	5.07637e-14	5	22	38595422	intergenic	PLA2G6(dist=17585),MAFF(dist=2517)
	cg26840970	met-d-Tyr	Tyrosine	0.0741792	0.00740585	1.29258e-23	5	1.0294	0.107086	7.05688e-22	3	16	71523432	upstream	ZNF19(dist=205)
	cg27098804	met-d-Omega_3	Omega-3 fatty acids	0.0277543	0.00422306	4.96212e-11	11	0.212172	0.0375816	1.64565e-08	3	11	60776124	exonic	CD6
	cg27659768	met-d-Tyr	Tyrosine	0.0667385	0.00724298	3.13522e-20	4	1.13256	0.126141	2.74275e-19	3	16	71523436	upstream	ZNF19(dist=209)

## Sheet: Table S2
	Table S2. DNA methylation sites that showed specificity (associated with one type of metabolite)
	CpG	Metabolite		Discovery				Replication				CpG site annotation
		ID	Description	B	SE	P	NSNP	B	SE	P	NSNP	Chr	bp	Location	Marked Gene(s)
	cg22875332	met-d-Gly	Glycine	0.0302799	0.00332913	9.42148e-20	14	0.214991	0.0252073	1.4775e-17	3	1	76189707	upstream	ACADM(dist=325)
	cg10523679	met-d-Gly	Glycine	0.0288997	0.0032843	1.37601e-18	14	0.186634	0.0215722	5.0787e-18	3	1	76189770	upstream	ACADM(dist=262)
	cg03433033	met-d-Gly	Glycine	0.0282749	0.00323317	2.22512e-18	14	0.207482	0.0239484	4.56612e-18	3	1	76189801	upstream	ACADM(dist=231)
	cg25066665	met-d-Creatinine	Creatinine	0.0279675	0.00478281	4.99047e-09	5	0.231023	0.0415046	2.60365e-08	3	1	150335507	intergenic	PRPF3(dist=9798),RPRD2(dist=1080)
	cg20296298	met-d-Gly	Glycine	0.0324601	0.0057029	1.25668e-08	6	0.361046	0.0589591	9.14449e-10	3	2	210074020	intergenic	LOC101927960(dist=383709),MAP2(dist=214751)
	cg22156842	met-d-IDL_TG	Triglycerides in IDL	-0.0365661	0.00620579	3.80974e-09	6	-0.685378	0.121527	1.70342e-08	3	3	136537169	upstream	SLC35G2(dist=692)
	cg10727673	met-d-IDL_TG	Triglycerides in IDL	-0.0323553	0.00536592	1.64188e-09	7	-0.550378	0.0972839	1.53648e-08	3	3	136537267	upstream	SLC35G2(dist=594)
	cg11274856	met-d-Creatinine	Creatinine	0.0239109	0.00428728	2.44443e-08	5	0.413434	0.0747129	3.13666e-08	3	3	185301563	intergenic	LIPH(dist=31187),SENP2(dist=2520)
	cg20311846	met-d-Creatinine	Creatinine	-0.0403537	0.00424033	1.78883e-21	12	-0.523918	0.0572424	5.55607e-20	5	4	77356250	upstream	SHROOM3(dist=132)
	cg17261708	met-d-Creatinine	Creatinine	0.0237891	0.00433457	4.0597e-08	3	0.286384	0.0505769	1.49313e-08	3	5	176794207	intronic	RGS14
	cg06060754	met-d-Creatinine	Creatinine	0.0194666	0.00327155	2.67714e-09	5	0.0864653	0.0139768	6.15778e-10	3	5	176797920	exonic	RGS14
	cg16006841	met-d-Creatinine	Creatinine	0.0186985	0.00312915	2.29275e-09	6	0.0697391	0.0113018	6.8019e-10	3	5	176797999	exonic	RGS14
	cg07011110	met-d-LDL_FC	Free cholesterol in LDL	0.0204852	0.00347183	3.62647e-09	15	0.227786	0.0405117	1.87979e-08	6	6	26500482	upstream	BTN1A1(dist=49)
	cg07306190	met-d-HDL_FC	Free cholesterol in HDL	0.0350021	0.00641377	4.83351e-08	6	0.859351	0.151583	1.4349e-08	3	6	34760872	intronic	UHRF1BP1
	cg21351392	met-d-VLDL_size	Average diameter for VLDL particles	-0.0367375	0.00515453	1.02408e-12	6	-0.29336	0.0504908	6.24087e-09	3	6	161607487	intronic	AGPAT4
	cg24642844	met-d-IDL_PL	Phospholipids in IDL	-0.0202886	0.0036068	1.85402e-08	7	-0.181748	0.0329689	3.53352e-08	3	7	1081250	intronic	C7orf50
	cg05779406	met-d-VLDL_size	Average diameter for VLDL particles	-0.0210802	0.00362881	6.28001e-09	8	-0.118673	0.0203774	5.75344e-09	4	7	1198841	intronic	ZFAND2A
	cg15679892	met-d-Creatinine	Creatinine	0.0342184	0.00559725	9.75089e-10	6	0.306249	0.0396697	1.16363e-14	3	7	1267057	intergenic	LOC101927021(dist=61463),UNCX(dist=5451)
	cg11715858	met-d-Creatinine	Creatinine	0.0324145	0.00551543	4.17616e-09	6	0.353566	0.0456346	9.3525e-15	3	7	1267228	intergenic	LOC101927021(dist=61634),UNCX(dist=5280)
	cg07404485	met-d-HDL_size	Average diameter for HDL particles	-0.0349014	0.00410435	1.83936e-17	11	-0.37143	0.046501	1.3764e-15	3	7	94953653	intronic	PON1
	cg19678392	met-d-HDL_size	Average diameter for HDL particles	-0.0274906	0.003041	1.56688e-19	20	-0.208463	0.0250247	8.0648e-17	3	7	94953810	UTR5	PON1(NM_000446:c.-230>0)
	cg04871131	met-d-HDL_size	Average diameter for HDL particles	-0.0357662	0.00417092	9.89769e-18	11	-0.53945	0.0696881	9.87024e-15	3	7	94954202	upstream	PON1(dist=358)
	cg08224773	met-d-VLDL_size	Average diameter for VLDL particles	-0.0329246	0.00586076	1.93406e-08	5	-0.569005	0.0896833	2.23006e-10	4	8	11311868	intronic	FAM167A
	cg08302650	met-d-Ala	Alanine	0.0425179	0.00588659	5.0909e-13	3	0.612513	0.0837415	2.58663e-13	3	8	145750040	exonic	LRRC24
	cg20133200	met-d-Glucose	Glucose	0.0702973	0.00780155	2.04784e-19	3	1.43408	0.149929	1.12132e-21	3	10	3141887	intronic	PFKP
	cg24020986	met-d-SFA_pct	Ratio of saturated fatty acids to total fatty acids	-0.0630178	0.00993055	2.21203e-10	4	-0.924878	0.152583	1.34881e-09	3	10	102324667	intergenic	HIF1AN(dist=4915),PAX2(dist=170486)
	cg10760299	met-d-Creatinine	Creatinine	0.0497134	0.00432795	1.54087e-30	8	0.449794	0.0392522	2.1176e-30	3	15	45669010	exonic	GATM
	cg09952366	met-d-Pyruvate	Pyruvate	0.0486449	0.00555231	1.93187e-18	4	1.33177	0.211971	3.32551e-10	3	16	70098757	ncRNA_intronic	PDXDC2P-NPIPB14P
	cg27659768	met-d-Tyr	Tyrosine	0.0667385	0.00724298	3.13522e-20	4	1.13256	0.126141	2.74275e-19	3	16	71523436	upstream	ZNF19(dist=209)
	cg07835443	met-d-Creatinine	Creatinine	0.0375526	0.00641252	4.73753e-09	5	0.680665	0.117866	7.69855e-09	3	16	89734986	intronic	SPATA33
	cg08577293	met-d-Albumin	Albumin	0.0278102	0.004907	1.44933e-08	7	0.458848	0.080429	1.16335e-08	3	17	40253614	UTR3	DHX58(NM_024119:c.*1650>0)
	cg08348427	met-d-Ala	Alanine	-0.0310829	0.00434018	7.97101e-13	5	-0.427902	0.0588826	3.67457e-13	3	17	79635073	intronic	CCDC137
	cg18114828	met-d-VLDL_size	Average diameter for VLDL particles	-0.027939	0.00500671	2.40085e-08	3	-0.629312	0.11003	1.06866e-08	3	19	7200027	intronic	INSR
	cg03999872	met-d-Citrate	Citrate	0.0286777	0.00485501	3.48738e-09	11	0.395097	0.0719836	4.04894e-08	3	20	62272968	intronic	STMN3
	cg25457927	met-d-Creatinine	Creatinine	0.0222647	0.00309766	6.59402e-13	11	0.225034	0.0298852	5.07637e-14	5	22	38595422	intergenic	PLA2G6(dist=17585),MAFF(dist=2517)

## Sheet: Table S3
	Table S3. Genes that mediated the impact of CpG sites on metabolites, results from the Mendelian randomization analysis
	CpG site			Metabolite			Gene			Impact of CG sites on gene expression				Impact of gene expression on metabolite
	ID	Chr	bp	ID	Description	Category	Symbol	Chr	bp	B	SE	P	NSNP	B	SE	P	NSNP
	cg15123755	1	40075810	met-d-HDL_CE	Cholesteryl esters in HDL	lipid	PABPC4	1	40034475	0.187978	0.0128559	2.03592e-48	6	0.165234	0.0183641	2.30531e-19	5
	cg15123755	1	40075810	met-d-HDL_C	HDL cholesterol	lipid	PABPC4	1	40034475	0.187978	0.0128559	2.03592e-48	6	0.158465	0.0182245	3.46374e-18	5
	cg15123755	1	40075810	met-d-HDL_P	Concentration of HDL particles	lipid	PABPC4	1	40034475	0.187978	0.0128559	2.03592e-48	6	0.155394	0.0192477	6.83628e-16	5
	cg22875332	1	76189707	met-d-Gly	Glycine	amino acid	ACADM	1	76221648	0.119369	0.00739153	1.14618e-58	5	0.0542745	0.00756302	7.16252e-13	25
	cg10523679	1	76189770	met-d-Gly	Glycine	amino acid	ACADM	1	76221648	0.117238	0.00718582	7.69946e-60	6	0.0542745	0.00756302	7.16252e-13	25
	cg03433033	1	76189801	met-d-Gly	Glycine	amino acid	ACADM	1	76221648	0.11515	0.0070154	1.52031e-60	6	0.0542745	0.00756302	7.16252e-13	25
	cg00908766	1	109817496	met-d-IDL_P	Concentration of IDL particles	lipid	SARS	1	109768665	-0.0406882	0.00694733	4.72268e-09	6	-0.320624	0.0335048	1.07429e-21	4
	cg00908766	1	109817496	met-d-IDL_L	Total lipids in IDL	lipid	SARS	1	109768665	-0.0406882	0.00694733	4.72268e-09	6	-0.30973	0.0326617	2.47141e-21	4
	cg00908766	1	109817496	met-d-IDL_FC	Free cholesterol in IDL	lipid	SARS	1	109768665	-0.0406882	0.00694733	4.72268e-09	6	-0.307796	0.0324922	2.72132e-21	4
	cg00908766	1	109817496	met-d-Total_FC	Total free cholesterol	lipid	SARS	1	109768665	-0.0406882	0.00694733	4.72268e-09	6	-0.309334	0.0330125	7.23784e-21	4
	cg00908766	1	109817496	met-d-Remnant_C	Remnant cholesterol (non-HDL, non-LDL -cholesterol)	lipid	SARS	1	109768665	-0.0406882	0.00694733	4.72268e-09	6	-0.313758	0.0336053	9.95191e-21	4
	cg00908766	1	109817496	met-d-Total_C	Total cholesterol	lipid	SARS	1	109768665	-0.0406882	0.00694733	4.72268e-09	6	-0.29674	0.0323948	5.18416e-20	4
	cg00908766	1	109817496	met-d-Total_CE	Total esterified cholesterol	lipid	SARS	1	109768665	-0.0406882	0.00694733	4.72268e-09	6	-0.289458	0.0321043	1.94745e-19	4
	cg00908766	1	109817496	met-d-Sphingomyelins	Sphingomyelins	lipid	SARS	1	109768665	-0.0406882	0.00694733	4.72268e-09	6	-0.244578	0.0303105	7.08166e-16	4
	cg00908766	1	109817496	met-d-Total_L	Total lipids in lipoprotein particles	lipid	SARS	1	109768665	-0.0406882	0.00694733	4.72268e-09	6	-0.242548	0.0321412	4.47733e-14	4
	cg00908766	1	109817496	met-d-VLDL_P	Concentration of VLDL particles	lipid	SARS	1	109768665	-0.0406882	0.00694733	4.72268e-09	6	-0.221039	0.0310015	1.00415e-12	5
	cg00908766	1	109817496	met-d-Total_PL	Total phospholipids in lipoprotein particles	lipid	SARS	1	109768665	-0.0406882	0.00694733	4.72268e-09	6	-0.174681	0.0300537	6.16222e-09	4
	cg00908766	1	109817496	met-d-LDL_TG	Triglycerides in LDL	lipid	SARS	1	109768665	-0.0406882	0.00694733	4.72268e-09	6	-0.168832	0.029629	1.2108e-08	5
	cg00908766	1	109817496	met-d-IDL_L	Total lipids in IDL	lipid	CELSR2	1	109805506	0.0468596	0.00688074	9.74218e-12	9	0.137354	0.0181419	3.7014e-14	7
	cg00908766	1	109817496	met-d-IDL_FC	Free cholesterol in IDL	lipid	CELSR2	1	109805506	0.0468596	0.00688074	9.74218e-12	9	0.134937	0.0178382	3.8941e-14	8
	cg00908766	1	109817496	met-d-IDL_P	Concentration of IDL particles	lipid	CELSR2	1	109805506	0.0468596	0.00688074	9.74218e-12	9	0.137329	0.0182593	5.4338e-14	7
	cg00908766	1	109817496	met-d-Total_FC	Total free cholesterol	lipid	CELSR2	1	109805506	0.0468596	0.00688074	9.74218e-12	9	0.137039	0.018256	6.07169e-14	7
	cg00908766	1	109817496	met-d-Remnant_C	Remnant cholesterol (non-HDL, non-LDL -cholesterol)	lipid	CELSR2	1	109805506	0.0468596	0.00688074	9.74218e-12	9	0.134301	0.0180866	1.12401e-13	7
	cg00908766	1	109817496	met-d-Total_C	Total cholesterol	lipid	CELSR2	1	109805506	0.0468596	0.00688074	9.74218e-12	9	0.129732	0.0177964	3.10509e-13	8
	cg00908766	1	109817496	met-d-Total_CE	Total esterified cholesterol	lipid	CELSR2	1	109805506	0.0468596	0.00688074	9.74218e-12	9	0.127795	0.0177	5.19683e-13	8
	cg00908766	1	109817496	met-d-Sphingomyelins	Sphingomyelins	lipid	CELSR2	1	109805506	0.0468596	0.00688074	9.74218e-12	9	0.115017	0.0172307	2.46979e-11	9
	cg00908766	1	109817496	met-d-VLDL_P	Concentration of VLDL particles	lipid	CELSR2	1	109805506	0.0468596	0.00688074	9.74218e-12	9	0.105765	0.0179338	3.68994e-09	7
	cg00908766	1	109817496	met-d-Total_L	Total lipids in lipoprotein particles	lipid	CELSR2	1	109805506	0.0468596	0.00688074	9.74218e-12	9	0.103795	0.0176075	3.74866e-09	9
	cg00908766	1	109817496	met-d-IDL_FC	Free cholesterol in IDL	lipid	PSRC1	1	109823993	-0.238831	0.00807692	3.6821e-192	5	-0.175401	0.00901251	2.30927e-84	23
	cg00908766	1	109817496	met-d-IDL_P	Concentration of IDL particles	lipid	PSRC1	1	109823993	-0.238831	0.00807692	3.6821e-192	5	-0.175195	0.00917013	2.29856e-81	23
	cg00908766	1	109817496	met-d-IDL_L	Total lipids in IDL	lipid	PSRC1	1	109823993	-0.238831	0.00807692	3.6821e-192	5	-0.170191	0.00892937	5.45817e-81	23
	cg00908766	1	109817496	met-d-Total_FC	Total free cholesterol	lipid	PSRC1	1	109823993	-0.238831	0.00807692	3.6821e-192	5	-0.17069	0.00900506	4.02543e-80	23
	cg00908766	1	109817496	met-d-Remnant_C	Remnant cholesterol (non-HDL, non-LDL -cholesterol)	lipid	PSRC1	1	109823993	-0.238831	0.00807692	3.6821e-192	5	-0.171869	0.00918268	3.62542e-78	23
	cg00908766	1	109817496	met-d-Total_C	Total cholesterol	lipid	PSRC1	1	109823993	-0.238831	0.00807692	3.6821e-192	5	-0.163964	0.00890089	8.90179e-76	23
	cg00908766	1	109817496	met-d-Total_CE	Total esterified cholesterol	lipid	PSRC1	1	109823993	-0.238831	0.00807692	3.6821e-192	5	-0.159932	0.00885047	5.44715e-73	23
	cg00908766	1	109817496	met-d-Sphingomyelins	Sphingomyelins	lipid	PSRC1	1	109823993	-0.238831	0.00807692	3.6821e-192	5	-0.135137	0.00850644	7.8626e-57	23
	cg00908766	1	109817496	met-d-VLDL_P	Concentration of VLDL particles	lipid	PSRC1	1	109823993	-0.238831	0.00807692	3.6821e-192	5	-0.136355	0.00904881	2.59666e-51	22
	cg00908766	1	109817496	met-d-Total_L	Total lipids in lipoprotein particles	lipid	PSRC1	1	109823993	-0.238831	0.00807692	3.6821e-192	5	-0.127702	0.00890253	1.15388e-46	23
	cg00908766	1	109817496	met-d-LDL_TG	Triglycerides in LDL	lipid	PSRC1	1	109823993	-0.238831	0.00807692	3.6821e-192	5	-0.111347	0.00893401	1.18402e-35	23
	cg00908766	1	109817496	met-d-LDL_size	Average diameter for LDL particles	lipid	PSRC1	1	109823993	-0.238831	0.00807692	3.6821e-192	5	-0.0889463	0.0088484	8.97873e-24	23
	cg00908766	1	109817496	met-d-IDL_FC_pct	Free cholesterol to total lipids ratio in IDL	lipid	PSRC1	1	109823993	-0.238831	0.00807692	3.6821e-192	5	-0.0880245	0.00892256	5.88125e-23	23
	cg00908766	1	109817496	met-d-Total_PL	Total phospholipids in lipoprotein particles	lipid	PSRC1	1	109823993	-0.238831	0.00807692	3.6821e-192	5	-0.0822763	0.0085299	5.12918e-22	23
	cg00908766	1	109817496	met-d-IDL_TG	Triglycerides in IDL	lipid	PSRC1	1	109823993	-0.238831	0.00807692	3.6821e-192	5	-0.0847988	0.00883299	7.97585e-22	23
	cg00908766	1	109817496	met-d-HDL_PL	Phospholipids in HDL	lipid	PSRC1	1	109823993	-0.238831	0.00807692	3.6821e-192	5	0.0721567	0.00814877	8.37446e-19	23
	cg00908766	1	109817496	met-d-IDL_C_pct	Cholesterol to total lipids ratio in IDL	lipid	PSRC1	1	109823993	-0.238831	0.00807692	3.6821e-192	5	-0.0582547	0.00875818	2.90194e-11	22
	cg00908766	1	109817496	met-d-SFA	Saturated fatty acids	lipid	PSRC1	1	109823993	-0.238831	0.00807692	3.6821e-192	5	-0.0587234	0.00884896	3.21902e-11	23
	cg00908766	1	109817496	met-d-Cholines	Total cholines	amino acid	PSRC1	1	109823993	-0.238831	0.00807692	3.6821e-192	5	-0.0505802	0.00837149	1.52256e-09	23
	cg00908766	1	109817496	met-d-Total_C	Total cholesterol	lipid	GSTM4	1	110203410	-0.188732	0.0173364	1.33737e-27	6	-0.033569	0.00508519	4.07512e-11	34
	cg00908766	1	109817496	met-d-Total_CE	Total esterified cholesterol	lipid	GSTM4	1	110203410	-0.188732	0.0173364	1.33737e-27	6	-0.0334547	0.00506965	4.13901e-11	34
	cg00908766	1	109817496	met-d-Total_FC	Total free cholesterol	lipid	GSTM4	1	110203410	-0.188732	0.0173364	1.33737e-27	6	-0.0331664	0.00513382	1.04438e-10	34
	cg00908766	1	109817496	met-d-Sphingomyelins	Sphingomyelins	lipid	GSTM4	1	110203410	-0.188732	0.0173364	1.33737e-27	6	-0.0304048	0.00490419	5.65479e-10	34
	cg00908766	1	109817496	met-d-IDL_FC	Free cholesterol in IDL	lipid	GSTM4	1	110203410	-0.188732	0.0173364	1.33737e-27	6	-0.0312695	0.00508459	7.75458e-10	34
	cg00908766	1	109817496	met-d-IDL_L	Total lipids in IDL	lipid	GSTM4	1	110203410	-0.188732	0.0173364	1.33737e-27	6	-0.0301224	0.00507456	2.92132e-09	33
	cg00908766	1	109817496	met-d-Total_L	Total lipids in lipoprotein particles	lipid	GSTM4	1	110203410	-0.188732	0.0173364	1.33737e-27	6	-0.0295017	0.00514153	9.58469e-09	36
	cg00908766	1	109817496	met-d-Remnant_C	Remnant cholesterol (non-HDL, non-LDL -cholesterol)	lipid	GSTM4	1	110203410	-0.188732	0.0173364	1.33737e-27	6	-0.0288243	0.00519947	2.96142e-08	35
	cg00908766	1	109817496	met-d-LDL_size	Average diameter for LDL particles	lipid	GSTM1	1	110240871	0.282901	0.0236742	6.5118e-33	5	0.0310606	0.00427049	3.50813e-13	44
	cg00908766	1	109817496	met-d-HDL_PL	Phospholipids in HDL	lipid	GSTM1	1	110240871	0.282901	0.0236742	6.5118e-33	5	-0.0203153	0.00368194	3.43742e-08	47
	cg04845466	2	27665079	met-d-SFA_pct	Ratio of saturated fatty acids to total fatty acids	lipid	ATRAID	2	27437470	-0.155459	0.0113366	8.48878e-43	6	-0.0609906	0.0109836	2.8101e-08	17
	cg04845466	2	27665079	met-d-HDL_size	Average diameter for HDL particles	lipid	EIF2B4	2	27590286	-0.0938496	0.00973788	5.54801e-22	11	0.189607	0.0323774	4.73665e-09	3
	cg04845466	2	27665079	met-d-IDL_CE_pct	Cholesteryl esters to total lipids ratio in IDL	lipid	EIF2B4	2	27590286	-0.0938496	0.00973788	5.54801e-22	11	0.197794	0.0354237	2.35494e-08	3
	cg04845466	2	27665079	met-d-HDL_size	Average diameter for HDL particles	lipid	PPM1G	2	27618307	0.146303	0.00939363	1.0811e-54	12	-0.169109	0.0262553	1.18725e-10	3
	cg04845466	2	27665079	met-d-SFA_pct	Ratio of saturated fatty acids to total fatty acids	lipid	NRBP1	2	27657891	0.245074	0.0111382	2.69202e-107	9	0.150499	0.0167121	2.14836e-19	15
	cg04845466	2	27665079	met-d-IDL_CE_pct	Cholesteryl esters to total lipids ratio in IDL	lipid	NRBP1	2	27657891	0.245074	0.0111382	2.69202e-107	9	-0.134121	0.0164664	3.7888e-16	15
	cg04845466	2	27665079	met-d-Unsaturation	Degree of unsaturation	lipid	NRBP1	2	27657891	0.245074	0.0111382	2.69202e-107	9	-0.117517	0.0159204	1.56451e-13	15
	cg04845466	2	27665079	met-d-HDL_size	Average diameter for HDL particles	lipid	NRBP1	2	27657891	0.245074	0.0111382	2.69202e-107	9	-0.105006	0.0145873	6.08965e-13	16
	cg04845466	2	27665079	met-d-SFA_pct	Ratio of saturated fatty acids to total fatty acids	lipid	KRTCAP3	2	27667290	-0.408289	0.0163339	6.68663e-138	11	-0.0801157	0.0103699	1.11184e-14	14
	cg04845466	2	27665079	met-d-IDL_CE_pct	Cholesteryl esters to total lipids ratio in IDL	lipid	KRTCAP3	2	27667290	-0.408289	0.0163339	6.68663e-138	11	0.0671585	0.010229	5.18696e-11	15
	cg24768116	2	27665128	met-d-SFA_pct	Ratio of saturated fatty acids to total fatty acids	lipid	ATRAID	2	27437470	-0.166049	0.0122524	7.67126e-42	6	-0.0609906	0.0109836	2.8101e-08	17
	cg24768116	2	27665128	met-d-HDL_size	Average diameter for HDL particles	lipid	EIF2B4	2	27590286	-0.0993739	0.0101969	1.92802e-22	11	0.189607	0.0323774	4.73665e-09	3
	cg24768116	2	27665128	met-d-IDL_CE_pct	Cholesteryl esters to total lipids ratio in IDL	lipid	EIF2B4	2	27590286	-0.0993739	0.0101969	1.92802e-22	11	0.197794	0.0354237	2.35494e-08	3
	cg24768116	2	27665128	met-d-HDL_size	Average diameter for HDL particles	lipid	PPM1G	2	27618307	0.152166	0.0100103	3.48505e-52	11	-0.169109	0.0262553	1.18725e-10	3
	cg24768116	2	27665128	met-d-SFA_pct	Ratio of saturated fatty acids to total fatty acids	lipid	NRBP1	2	27657891	0.25734	0.012457	8.23854e-95	7	0.150499	0.0167121	2.14836e-19	15
	cg24768116	2	27665128	met-d-IDL_CE_pct	Cholesteryl esters to total lipids ratio in IDL	lipid	NRBP1	2	27657891	0.25734	0.012457	8.23854e-95	7	-0.134121	0.0164664	3.7888e-16	15
	cg24768116	2	27665128	met-d-HDL_size	Average diameter for HDL particles	lipid	NRBP1	2	27657891	0.25734	0.012457	8.23854e-95	7	-0.105006	0.0145873	6.08965e-13	16
	cg24768116	2	27665128	met-d-SFA_pct	Ratio of saturated fatty acids to total fatty acids	lipid	KRTCAP3	2	27667290	-0.42895	0.0176835	5.57592e-130	11	-0.0801157	0.0103699	1.11184e-14	14
	cg24768116	2	27665128	met-d-IDL_CE_pct	Cholesteryl esters to total lipids ratio in IDL	lipid	KRTCAP3	2	27667290	-0.42895	0.0176835	5.57592e-130	11	0.0671585	0.010229	5.18696e-11	15
	cg12648201	2	27665141	met-d-SFA_pct	Ratio of saturated fatty acids to total fatty acids	lipid	ATRAID	2	27437470	-0.15734	0.0117991	1.45096e-40	5	-0.0609906	0.0109836	2.8101e-08	17
	cg12648201	2	27665141	met-d-HDL_size	Average diameter for HDL particles	lipid	EIF2B4	2	27590286	-0.0927493	0.0095684	3.21984e-22	10	0.189607	0.0323774	4.73665e-09	3
	cg12648201	2	27665141	met-d-IDL_CE_pct	Cholesteryl esters to total lipids ratio in IDL	lipid	EIF2B4	2	27590286	-0.0927493	0.0095684	3.21984e-22	10	0.197794	0.0354237	2.35494e-08	3
	cg12648201	2	27665141	met-d-HDL_size	Average diameter for HDL particles	lipid	PPM1G	2	27618307	0.144707	0.00935658	5.90702e-54	10	-0.169109	0.0262553	1.18725e-10	3
	cg12648201	2	27665141	met-d-SFA_pct	Ratio of saturated fatty acids to total fatty acids	lipid	NRBP1	2	27657891	0.243414	0.0110168	3.55225e-108	8	0.150499	0.0167121	2.14836e-19	15
	cg12648201	2	27665141	met-d-IDL_CE_pct	Cholesteryl esters to total lipids ratio in IDL	lipid	NRBP1	2	27657891	0.243414	0.0110168	3.55225e-108	8	-0.134121	0.0164664	3.7888e-16	15
	cg12648201	2	27665141	met-d-Unsaturation	Degree of unsaturation	lipid	NRBP1	2	27657891	0.243414	0.0110168	3.55225e-108	8	-0.117517	0.0159204	1.56451e-13	15
	cg12648201	2	27665141	met-d-HDL_size	Average diameter for HDL particles	lipid	NRBP1	2	27657891	0.243414	0.0110168	3.55225e-108	8	-0.105006	0.0145873	6.08965e-13	16
	cg12648201	2	27665141	met-d-SFA_pct	Ratio of saturated fatty acids to total fatty acids	lipid	KRTCAP3	2	27667290	-0.407712	0.0166632	3.2508e-132	10	-0.0801157	0.0103699	1.11184e-14	14
	cg12648201	2	27665141	met-d-IDL_CE_pct	Cholesteryl esters to total lipids ratio in IDL	lipid	KRTCAP3	2	27667290	-0.407712	0.0166632	3.2508e-132	10	0.0671585	0.010229	5.18696e-11	15
	cg21248554	2	27665150	met-d-HDL_size	Average diameter for HDL particles	lipid	EIF2B4	2	27590286	-0.093523	0.00963897	2.93945e-22	10	0.189607	0.0323774	4.73665e-09	3
	cg21248554	2	27665150	met-d-IDL_CE_pct	Cholesteryl esters to total lipids ratio in IDL	lipid	EIF2B4	2	27590286	-0.093523	0.00963897	2.93945e-22	10	0.197794	0.0354237	2.35494e-08	3
	cg21248554	2	27665150	met-d-HDL_size	Average diameter for HDL particles	lipid	PPM1G	2	27618307	0.145575	0.00945654	1.79356e-53	10	-0.169109	0.0262553	1.18725e-10	3
	cg21248554	2	27665150	met-d-IDL_CE_pct	Cholesteryl esters to total lipids ratio in IDL	lipid	NRBP1	2	27657891	0.244604	0.0112653	1.54126e-104	8	-0.134121	0.0164664	3.7888e-16	15
	cg21248554	2	27665150	met-d-Unsaturation	Degree of unsaturation	lipid	NRBP1	2	27657891	0.244604	0.0112653	1.54126e-104	8	-0.117517	0.0159204	1.56451e-13	15
	cg21248554	2	27665150	met-d-HDL_size	Average diameter for HDL particles	lipid	NRBP1	2	27657891	0.244604	0.0112653	1.54126e-104	8	-0.105006	0.0145873	6.08965e-13	16
	cg21248554	2	27665150	met-d-IDL_CE_pct	Cholesteryl esters to total lipids ratio in IDL	lipid	KRTCAP3	2	27667290	-0.409261	0.0168431	2.03387e-130	10	0.0671585	0.010229	5.18696e-11	15
	cg17158414	2	27665306	met-d-SFA_pct	Ratio of saturated fatty acids to total fatty acids	lipid	ATRAID	2	27437470	-0.156703	0.0113796	3.83499e-43	5	-0.0609906	0.0109836	2.8101e-08	17
	cg17158414	2	27665306	met-d-HDL_size	Average diameter for HDL particles	lipid	EIF2B4	2	27590286	-0.0929731	0.00979282	2.22338e-21	11	0.189607	0.0323774	4.73665e-09	3
	cg17158414	2	27665306	met-d-IDL_CE_pct	Cholesteryl esters to total lipids ratio in IDL	lipid	EIF2B4	2	27590286	-0.0929731	0.00979282	2.22338e-21	11	0.197794	0.0354237	2.35494e-08	3
	cg17158414	2	27665306	met-d-HDL_size	Average diameter for HDL particles	lipid	PPM1G	2	27618307	0.151881	0.00976596	1.53961e-54	11	-0.169109	0.0262553	1.18725e-10	3
	cg17158414	2	27665306	met-d-SFA_pct	Ratio of saturated fatty acids to total fatty acids	lipid	NRBP1	2	27657891	0.244348	0.0111768	5.97372e-106	10	0.150499	0.0167121	2.14836e-19	15
	cg17158414	2	27665306	met-d-IDL_CE_pct	Cholesteryl esters to total lipids ratio in IDL	lipid	NRBP1	2	27657891	0.244348	0.0111768	5.97372e-106	10	-0.134121	0.0164664	3.7888e-16	15
	cg17158414	2	27665306	met-d-Unsaturation	Degree of unsaturation	lipid	NRBP1	2	27657891	0.244348	0.0111768	5.97372e-106	10	-0.117517	0.0159204	1.56451e-13	15
	cg17158414	2	27665306	met-d-LDL_size	Average diameter for LDL particles	lipid	NRBP1	2	27657891	0.244348	0.0111768	5.97372e-106	10	-0.117238	0.0162864	6.08607e-13	14
	cg17158414	2	27665306	met-d-HDL_size	Average diameter for HDL particles	lipid	NRBP1	2	27657891	0.244348	0.0111768	5.97372e-106	10	-0.105006	0.0145873	6.08965e-13	16
	cg17158414	2	27665306	met-d-Pyruvate	Pyruvate	Carbohydrate	NRBP1	2	27657891	0.244348	0.0111768	5.97372e-106	10	0.108378	0.0167075	8.76922e-11	15
	cg17158414	2	27665306	met-d-SFA_pct	Ratio of saturated fatty acids to total fatty acids	lipid	KRTCAP3	2	27667290	-0.409252	0.016907	1.92426e-129	11	-0.0801157	0.0103699	1.11184e-14	14
	cg17158414	2	27665306	met-d-IDL_CE_pct	Cholesteryl esters to total lipids ratio in IDL	lipid	KRTCAP3	2	27667290	-0.409252	0.016907	1.92426e-129	11	0.0671585	0.010229	5.18696e-11	15
	cg17158414	2	27665306	met-d-Pyruvate	Pyruvate	Carbohydrate	KRTCAP3	2	27667290	-0.409252	0.016907	1.92426e-129	11	-0.0626183	0.0104271	1.9094e-09	15
	cg11618577	2	27665543	met-d-HDL_size	Average diameter for HDL particles	lipid	EIF2B4	2	27590286	-0.0941915	0.00982343	8.94159e-22	12	0.189607	0.0323774	4.73665e-09	3
	cg11618577	2	27665543	met-d-IDL_CE_pct	Cholesteryl esters to total lipids ratio in IDL	lipid	EIF2B4	2	27590286	-0.0941915	0.00982343	8.94159e-22	12	0.197794	0.0354237	2.35494e-08	3
	cg11618577	2	27665543	met-d-HDL_size	Average diameter for HDL particles	lipid	PPM1G	2	27618307	0.148391	0.00966368	3.25157e-53	12	-0.169109	0.0262553	1.18725e-10	3
	cg11618577	2	27665543	met-d-IDL_CE_pct	Cholesteryl esters to total lipids ratio in IDL	lipid	NRBP1	2	27657891	0.242926	0.0106764	1.32776e-114	12	-0.134121	0.0164664	3.7888e-16	15
	cg11618577	2	27665543	met-d-Unsaturation	Degree of unsaturation	lipid	NRBP1	2	27657891	0.242926	0.0106764	1.32776e-114	12	-0.117517	0.0159204	1.56451e-13	15
	cg11618577	2	27665543	met-d-HDL_size	Average diameter for HDL particles	lipid	NRBP1	2	27657891	0.242926	0.0106764	1.32776e-114	12	-0.105006	0.0145873	6.08965e-13	16
	cg11618577	2	27665543	met-d-Pyruvate	Pyruvate	Carbohydrate	NRBP1	2	27657891	0.242926	0.0106764	1.32776e-114	12	0.108378	0.0167075	8.76922e-11	15
	cg11618577	2	27665543	met-d-IDL_CE_pct	Cholesteryl esters to total lipids ratio in IDL	lipid	KRTCAP3	2	27667290	-0.419636	0.0170846	3.20236e-133	12	0.0671585	0.010229	5.18696e-11	15
	cg11618577	2	27665543	met-d-Pyruvate	Pyruvate	Carbohydrate	KRTCAP3	2	27667290	-0.419636	0.0170846	3.20236e-133	12	-0.0626183	0.0104271	1.9094e-09	15
	cg20102877	2	27665638	met-d-Total_TG	Total triglycerides	lipid	SLC5A6	2	27429140	0.202471	0.0103197	1.04414e-85	8	0.0511414	0.00850463	1.81722e-09	19
	cg20102877	2	27665638	met-d-VLDL_size	Average diameter for VLDL particles	lipid	SLC5A6	2	27429140	0.202471	0.0103197	1.04414e-85	8	0.0460207	0.00817698	1.82229e-08	19
	cg20102877	2	27665638	met-d-Total_TG	Total triglycerides	lipid	ATRAID	2	27437470	-0.162164	0.0133712	7.51582e-34	4	-0.119755	0.0116889	1.24391e-24	13
	cg20102877	2	27665638	met-d-VLDL_TG	Triglycerides in VLDL	lipid	ATRAID	2	27437470	-0.162164	0.0133712	7.51582e-34	4	-0.116114	0.0115447	8.48987e-24	13
	cg20102877	2	27665638	met-d-HDL_TG	Triglycerides in HDL	lipid	ATRAID	2	27437470	-0.162164	0.0133712	7.51582e-34	4	-0.114026	0.0116924	1.80672e-22	14
	cg20102877	2	27665638	met-d-LDL_TG	Triglycerides in LDL	lipid	ATRAID	2	27437470	-0.162164	0.0133712	7.51582e-34	4	-0.112024	0.011827	2.75006e-21	12
	cg20102877	2	27665638	met-d-GlycA	Glycoprotein acetyls	protein	ATRAID	2	27437470	-0.162164	0.0133712	7.51582e-34	4	-0.11293	0.0119356	3.03178e-21	12
	cg20102877	2	27665638	met-d-VLDL_size	Average diameter for VLDL particles	lipid	ATRAID	2	27437470	-0.162164	0.0133712	7.51582e-34	4	-0.102839	0.0108983	3.86511e-21	14
	cg20102877	2	27665638	met-d-VLDL_L	Total lipids in VLDL	lipid	ATRAID	2	27437470	-0.162164	0.0133712	7.51582e-34	4	-0.106202	0.0115862	4.89751e-20	13
	cg20102877	2	27665638	met-d-TG_by_PG	Ratio of triglycerides to phosphoglycerides	lipid	ATRAID	2	27437470	-0.162164	0.0133712	7.51582e-34	4	-0.0986213	0.0109028	1.48953e-19	14
	cg20102877	2	27665638	met-d-IDL_TG	Triglycerides in IDL	lipid	ATRAID	2	27437470	-0.162164	0.0133712	7.51582e-34	4	-0.101007	0.0117335	7.40456e-18	12
	cg20102877	2	27665638	met-d-VLDL_PL	Phospholipids in VLDL	lipid	ATRAID	2	27437470	-0.162164	0.0133712	7.51582e-34	4	-0.0980794	0.0116276	3.31046e-17	13
	cg20102877	2	27665638	met-d-VLDL_FC	Free cholesterol in VLDL	lipid	ATRAID	2	27437470	-0.162164	0.0133712	7.51582e-34	4	-0.0910647	0.0116544	5.55116e-15	13
	cg20102877	2	27665638	met-d-IDL_TG_pct	Triglycerides to total lipids ratio in IDL	lipid	ATRAID	2	27437470	-0.162164	0.0133712	7.51582e-34	4	-0.0874508	0.0112236	6.61205e-15	14
	cg20102877	2	27665638	met-d-Omega_3	Omega-3 fatty acids	lipid	ATRAID	2	27437470	-0.162164	0.0133712	7.51582e-34	4	-0.0835699	0.0110592	4.13836e-14	15
	cg20102877	2	27665638	met-d-PUFA	Polyunsaturated fatty acids	lipid	ATRAID	2	27437470	-0.162164	0.0133712	7.51582e-34	4	-0.0818055	0.0109987	1.02405e-13	14
	cg20102877	2	27665638	met-d-Total_L	Total lipids in lipoprotein particles	lipid	ATRAID	2	27437470	-0.162164	0.0133712	7.51582e-34	4	-0.0809894	0.0110917	2.83993e-13	14
	cg20102877	2	27665638	met-d-VLDL_P	Concentration of VLDL particles	lipid	ATRAID	2	27437470	-0.162164	0.0133712	7.51582e-34	4	-0.0813853	0.0112056	3.78795e-13	14
	cg20102877	2	27665638	met-d-Phosphoglyc	Phosphoglycerides	lipid	ATRAID	2	27437470	-0.162164	0.0133712	7.51582e-34	4	-0.0764854	0.0107077	9.12962e-13	14
	cg20102877	2	27665638	met-d-Omega_6	Omega-6 fatty acids	lipid	ATRAID	2	27437470	-0.162164	0.0133712	7.51582e-34	4	-0.0775638	0.0108946	1.08364e-12	16
	cg20102877	2	27665638	met-d-Phosphatidylc	Phosphatidylcholines	lipid	ATRAID	2	27437470	-0.162164	0.0133712	7.51582e-34	4	-0.0735107	0.010476	2.26554e-12	16
	cg20102877	2	27665638	met-d-Cholines	Total cholines	amino acid	ATRAID	2	27437470	-0.162164	0.0133712	7.51582e-34	4	-0.0731226	0.0105188	3.61168e-12	16
	cg20102877	2	27665638	met-d-VLDL_C	VLDL cholesterol	lipid	ATRAID	2	27437470	-0.162164	0.0133712	7.51582e-34	4	-0.0737624	0.0110915	2.92409e-11	17
	cg20102877	2	27665638	met-d-Total_PL	Total phospholipids in lipoprotein particles	lipid	ATRAID	2	27437470	-0.162164	0.0133712	7.51582e-34	4	-0.0698925	0.0107017	6.53332e-11	15
	cg20102877	2	27665638	met-d-Gln	Glutamine	amino acid	ATRAID	2	27437470	-0.162164	0.0133712	7.51582e-34	4	0.0756965	0.0117925	1.3715e-10	12
	cg20102877	2	27665638	met-d-LA	Linoleic acid	lipid	ATRAID	2	27437470	-0.162164	0.0133712	7.51582e-34	4	-0.0683266	0.0108468	2.99079e-10	18
	cg20102877	2	27665638	met-d-IDL_FC_pct	Free cholesterol to total lipids ratio in IDL	lipid	ATRAID	2	27437470	-0.162164	0.0133712	7.51582e-34	4	0.0700245	0.0114809	1.06598e-09	15
	cg20102877	2	27665638	met-d-IDL_C_pct	Cholesterol to total lipids ratio in IDL	lipid	ATRAID	2	27437470	-0.162164	0.0133712	7.51582e-34	4	0.0660253	0.0112799	4.81777e-09	14
	cg20102877	2	27665638	met-d-Omega_6_by_Omega_3	Ratio of omega-6 fatty acids to omega-3 fatty acids	lipid	ATRAID	2	27437470	-0.162164	0.0133712	7.51582e-34	4	0.0621414	0.0110137	1.67925e-08	17
	cg20102877	2	27665638	met-d-VLDL_CE	Cholesteryl esters in VLDL	lipid	ATRAID	2	27437470	-0.162164	0.0133712	7.51582e-34	4	-0.0614772	0.0110709	2.80726e-08	17
	cg20102877	2	27665638	met-d-SFA_pct	Ratio of saturated fatty acids to total fatty acids	lipid	ATRAID	2	27437470	-0.162164	0.0133712	7.51582e-34	4	-0.0609906	0.0109836	2.8101e-08	17
	cg20102877	2	27665638	met-d-Total_P	Total concentration of lipoprotein particles	protein	ATRAID	2	27437470	-0.162164	0.0133712	7.51582e-34	4	-0.0577045	0.0104495	3.34709e-08	17
	cg20102877	2	27665638	met-d-GlycA	Glycoprotein acetyls	protein	EIF2B4	2	27590286	-0.100502	0.01039	3.93127e-22	11	-0.406225	0.0442506	4.30673e-20	3
	cg20102877	2	27665638	met-d-VLDL_FC	Free cholesterol in VLDL	lipid	EIF2B4	2	27590286	-0.100502	0.01039	3.93127e-22	11	-0.29219	0.0386292	3.90921e-14	3
	cg20102877	2	27665638	met-d-Omega_3	Omega-3 fatty acids	lipid	EIF2B4	2	27590286	-0.100502	0.01039	3.93127e-22	11	-0.331323	0.0439707	4.88017e-14	3
	cg20102877	2	27665638	met-d-VLDL_P	Concentration of VLDL particles	lipid	EIF2B4	2	27590286	-0.100502	0.01039	3.93127e-22	11	-0.288633	0.0388088	1.02754e-13	3
	cg20102877	2	27665638	met-d-PUFA	Polyunsaturated fatty acids	lipid	EIF2B4	2	27590286	-0.100502	0.01039	3.93127e-22	11	-0.294246	0.0407775	5.35752e-13	3
	cg20102877	2	27665638	met-d-Phosphoglyc	Phosphoglycerides	lipid	EIF2B4	2	27590286	-0.100502	0.01039	3.93127e-22	11	-0.271046	0.0382096	1.30599e-12	3
	cg20102877	2	27665638	met-d-Total_L	Total lipids in lipoprotein particles	lipid	EIF2B4	2	27590286	-0.100502	0.01039	3.93127e-22	11	-0.27418	0.0399056	6.3884e-12	3
	cg20102877	2	27665638	met-d-Omega_6_by_Omega_3	Ratio of omega-6 fatty acids to omega-3 fatty acids	lipid	EIF2B4	2	27590286	-0.100502	0.01039	3.93127e-22	11	0.266988	0.0416965	1.52213e-10	3
	cg20102877	2	27665638	met-d-Phosphatidylc	Phosphatidylcholines	lipid	EIF2B4	2	27590286	-0.100502	0.01039	3.93127e-22	11	-0.230877	0.0366648	3.03534e-10	3
	cg20102877	2	27665638	met-d-Cholines	Total cholines	amino acid	EIF2B4	2	27590286	-0.100502	0.01039	3.93127e-22	11	-0.233004	0.0373759	4.54479e-10	3
	cg20102877	2	27665638	met-d-Omega_6	Omega-6 fatty acids	lipid	EIF2B4	2	27590286	-0.100502	0.01039	3.93127e-22	11	-0.238329	0.0383373	5.07922e-10	3
	cg20102877	2	27665638	met-d-VLDL_C	VLDL cholesterol	lipid	EIF2B4	2	27590286	-0.100502	0.01039	3.93127e-22	11	-0.234426	0.0379316	6.40079e-10	3
	cg20102877	2	27665638	met-d-Total_PL	Total phospholipids in lipoprotein particles	lipid	EIF2B4	2	27590286	-0.100502	0.01039	3.93127e-22	11	-0.233663	0.0381155	8.7667e-10	3
	cg20102877	2	27665638	met-d-Total_P	Total concentration of lipoprotein particles	protein	EIF2B4	2	27590286	-0.100502	0.01039	3.93127e-22	11	-0.217346	0.0370759	4.56778e-09	3
	cg20102877	2	27665638	met-d-HDL_size	Average diameter for HDL particles	lipid	EIF2B4	2	27590286	-0.100502	0.01039	3.93127e-22	11	0.189607	0.0323774	4.73665e-09	3
	cg20102877	2	27665638	met-d-Leu	Leucine	amino acid	EIF2B4	2	27590286	-0.100502	0.01039	3.93127e-22	11	-0.225745	0.0389261	6.65853e-09	3
	cg20102877	2	27665638	met-d-Total_BCAA	Total concentration of branched-chain amino acids (leucine + isoleucine +	amino acid	EIF2B4	2	27590286	-0.100502	0.01039	3.93127e-22	11	-0.221936	0.0383457	7.13276e-09	3
	cg20102877	2	27665638	met-d-Albumin	Albumin	protein	EIF2B4	2	27590286	-0.100502	0.01039	3.93127e-22	11	-0.224201	0.039993	2.07048e-08	3
	cg20102877	2	27665638	met-d-IDL_CE_pct	Cholesteryl esters to total lipids ratio in IDL	lipid	EIF2B4	2	27590286	-0.100502	0.01039	3.93127e-22	11	0.197794	0.0354237	2.35494e-08	3
	cg20102877	2	27665638	met-d-HDL_P	Concentration of HDL particles	lipid	EIF2B4	2	27590286	-0.100502	0.01039	3.93127e-22	11	-0.202071	0.0362685	2.5251e-08	3
	cg20102877	2	27665638	met-d-Val	Valine	amino acid	EIF2B4	2	27590286	-0.100502	0.01039	3.93127e-22	11	-0.209508	0.0376184	2.55765e-08	3
	cg20102877	2	27665638	met-d-VLDL_size	Average diameter for VLDL particles	lipid	SNX17	2	27596692	0.218465	0.0116787	4.40638e-78	11	0.0941464	0.0139164	1.33173e-11	8
	cg20102877	2	27665638	met-d-TG_by_PG	Ratio of triglycerides to phosphoglycerides	lipid	SNX17	2	27596692	0.218465	0.0116787	4.40638e-78	11	0.0904302	0.0138421	6.44747e-11	8
	cg20102877	2	27665638	met-d-VLDL_P	Concentration of VLDL particles	lipid	SNX17	2	27596692	0.218465	0.0116787	4.40638e-78	11	0.10875	0.0171283	2.16493e-10	7
	cg20102877	2	27665638	met-d-Gln	Glutamine	amino acid	SNX17	2	27596692	0.218465	0.0116787	4.40638e-78	11	-0.0996812	0.016459	1.39247e-09	7
	cg20102877	2	27665638	met-d-IDL_FC_pct	Free cholesterol to total lipids ratio in IDL	lipid	SNX17	2	27596692	0.218465	0.0116787	4.40638e-78	11	-0.094446	0.0159735	3.36645e-09	7
	cg20102877	2	27665638	met-d-HDL_size	Average diameter for HDL particles	lipid	PPM1G	2	27618307	0.14803	0.00960124	1.24232e-53	12	-0.169109	0.0262553	1.18725e-10	3
	cg20102877	2	27665638	met-d-Leu	Leucine	amino acid	PPM1G	2	27618307	0.14803	0.00960124	1.24232e-53	12	0.171783	0.0276971	5.56708e-10	3
	cg20102877	2	27665638	met-d-Albumin	Albumin	protein	PPM1G	2	27618307	0.14803	0.00960124	1.24232e-53	12	0.18164	0.0295861	8.28566e-10	3
	cg20102877	2	27665638	met-d-Total_BCAA	Total concentration of branched-chain amino acids (leucine + isoleucine +	amino acid	PPM1G	2	27618307	0.14803	0.00960124	1.24232e-53	12	0.16728	0.0279394	2.13436e-09	3
	cg20102877	2	27665638	met-d-Total_TG	Total triglycerides	lipid	NRBP1	2	27657891	0.246057	0.00972213	2.54722e-141	11	0.264183	0.0172447	5.65016e-53	14
	cg20102877	2	27665638	met-d-LDL_TG	Triglycerides in LDL	lipid	NRBP1	2	27657891	0.246057	0.00972213	2.54722e-141	11	0.26487	0.0176729	8.88438e-51	14
	cg20102877	2	27665638	met-d-VLDL_TG	Triglycerides in VLDL	lipid	NRBP1	2	27657891	0.246057	0.00972213	2.54722e-141	11	0.255252	0.0170493	1.12927e-50	14
	cg20102877	2	27665638	met-d-HDL_TG	Triglycerides in HDL	lipid	NRBP1	2	27657891	0.246057	0.00972213	2.54722e-141	11	0.250776	0.0176464	7.81189e-46	14
	cg20102877	2	27665638	met-d-GlycA	Glycoprotein acetyls	protein	NRBP1	2	27657891	0.246057	0.00972213	2.54722e-141	11	0.256154	0.0181019	1.84941e-45	14
	cg20102877	2	27665638	met-d-VLDL_size	Average diameter for VLDL particles	lipid	NRBP1	2	27657891	0.246057	0.00972213	2.54722e-141	11	0.227841	0.0162977	2.06693e-44	15
	cg20102877	2	27665638	met-d-VLDL_L	Total lipids in VLDL	lipid	NRBP1	2	27657891	0.246057	0.00972213	2.54722e-141	11	0.236062	0.017254	1.30814e-42	15
	cg20102877	2	27665638	met-d-IDL_TG	Triglycerides in IDL	lipid	NRBP1	2	27657891	0.246057	0.00972213	2.54722e-141	11	0.233377	0.0174967	1.38426e-40	12
	cg20102877	2	27665638	met-d-TG_by_PG	Ratio of triglycerides to phosphoglycerides	lipid	NRBP1	2	27657891	0.246057	0.00972213	2.54722e-141	11	0.212882	0.0161213	8.21485e-40	15
	cg20102877	2	27665638	met-d-VLDL_PL	Phospholipids in VLDL	lipid	NRBP1	2	27657891	0.246057	0.00972213	2.54722e-141	11	0.218001	0.0172369	1.15746e-36	15
	cg20102877	2	27665638	met-d-IDL_TG_pct	Triglycerides to total lipids ratio in IDL	lipid	NRBP1	2	27657891	0.246057	0.00972213	2.54722e-141	11	0.20919	0.0167153	6.19326e-36	14
	cg20102877	2	27665638	met-d-VLDL_FC	Free cholesterol in VLDL	lipid	NRBP1	2	27657891	0.246057	0.00972213	2.54722e-141	11	0.200078	0.0170977	1.24418e-31	15
	cg20102877	2	27665638	met-d-Omega_3	Omega-3 fatty acids	lipid	NRBP1	2	27657891	0.246057	0.00972213	2.54722e-141	11	0.197188	0.017076	7.58656e-31	13
	cg20102877	2	27665638	met-d-VLDL_P	Concentration of VLDL particles	lipid	NRBP1	2	27657891	0.246057	0.00972213	2.54722e-141	11	0.198353	0.0172211	1.0703e-30	15
	cg20102877	2	27665638	met-d-PUFA	Polyunsaturated fatty acids	lipid	NRBP1	2	27657891	0.246057	0.00972213	2.54722e-141	11	0.191054	0.0167858	5.1455e-30	15
	cg20102877	2	27665638	met-d-Total_L	Total lipids in lipoprotein particles	lipid	NRBP1	2	27657891	0.246057	0.00972213	2.54722e-141	11	0.186983	0.0168008	9.02476e-29	15
	cg20102877	2	27665638	met-d-Phosphoglyc	Phosphoglycerides	lipid	NRBP1	2	27657891	0.246057	0.00972213	2.54722e-141	11	0.180349	0.0162896	1.72648e-28	15
	cg20102877	2	27665638	met-d-Gln	Glutamine	amino acid	NRBP1	2	27657891	0.246057	0.00972213	2.54722e-141	11	-0.184379	0.0175087	6.23824e-26	15
	cg20102877	2	27665638	met-d-IDL_C_pct	Cholesterol to total lipids ratio in IDL	lipid	NRBP1	2	27657891	0.246057	0.00972213	2.54722e-141	11	-0.163259	0.0166151	8.70625e-23	14
	cg20102877	2	27665638	met-d-Total_PL	Total phospholipids in lipoprotein particles	lipid	NRBP1	2	27657891	0.246057	0.00972213	2.54722e-141	11	0.15772	0.0160865	1.07675e-22	15
	cg20102877	2	27665638	met-d-Phosphatidylc	Phosphatidylcholines	lipid	NRBP1	2	27657891	0.246057	0.00972213	2.54722e-141	11	0.155899	0.0159731	1.67012e-22	15
	cg20102877	2	27665638	met-d-Omega_6	Omega-6 fatty acids	lipid	NRBP1	2	27657891	0.246057	0.00972213	2.54722e-141	11	0.161196	0.0165181	1.69254e-22	15
	cg20102877	2	27665638	met-d-Cholines	Total cholines	amino acid	NRBP1	2	27657891	0.246057	0.00972213	2.54722e-141	11	0.154478	0.0159431	3.34806e-22	15
	cg20102877	2	27665638	met-d-VLDL_C	VLDL cholesterol	lipid	NRBP1	2	27657891	0.246057	0.00972213	2.54722e-141	11	0.162292	0.0169733	1.15932e-21	15
	cg20102877	2	27665638	met-d-Omega_6_by_Omega_3	Ratio of omega-6 fatty acids to omega-3 fatty acids	lipid	NRBP1	2	27657891	0.246057	0.00972213	2.54722e-141	11	-0.153719	0.0167788	5.11814e-20	13
	cg20102877	2	27665638	met-d-SFA_pct	Ratio of saturated fatty acids to total fatty acids	lipid	NRBP1	2	27657891	0.246057	0.00972213	2.54722e-141	11	0.150499	0.0167121	2.14836e-19	15
	cg20102877	2	27665638	met-d-IDL_FC_pct	Free cholesterol to total lipids ratio in IDL	lipid	NRBP1	2	27657891	0.246057	0.00972213	2.54722e-141	11	-0.153208	0.0170229	2.25476e-19	15
	cg20102877	2	27665638	met-d-Total_P	Total concentration of lipoprotein particles	protein	NRBP1	2	27657891	0.246057	0.00972213	2.54722e-141	11	0.137479	0.0159124	5.63499e-18	15
	cg20102877	2	27665638	met-d-IDL_CE_pct	Cholesteryl esters to total lipids ratio in IDL	lipid	NRBP1	2	27657891	0.246057	0.00972213	2.54722e-141	11	-0.134121	0.0164664	3.7888e-16	15
	cg20102877	2	27665638	met-d-HDL_P	Concentration of HDL particles	lipid	NRBP1	2	27657891	0.246057	0.00972213	2.54722e-141	11	0.127611	0.0158539	8.33421e-16	15
	cg20102877	2	27665638	met-d-LA	Linoleic acid	lipid	NRBP1	2	27657891	0.246057	0.00972213	2.54722e-141	11	0.132613	0.01648	8.48798e-16	15
	cg20102877	2	27665638	met-d-VLDL_CE	Cholesteryl esters in VLDL	lipid	NRBP1	2	27657891	0.246057	0.00972213	2.54722e-141	11	0.128901	0.0167925	1.6399e-14	15
	cg20102877	2	27665638	met-d-Total_BCAA	Total concentration of branched-chain amino acids (leucine + isoleucine +	amino acid	NRBP1	2	27657891	0.246057	0.00972213	2.54722e-141	11	0.121151	0.0163427	1.23328e-13	14
	cg20102877	2	27665638	met-d-LDL_CE	Cholesteryl esters in LDL	lipid	NRBP1	2	27657891	0.246057	0.00972213	2.54722e-141	11	0.123227	0.0166565	1.38096e-13	15
	cg20102877	2	27665638	met-d-Leu	Leucine	amino acid	NRBP1	2	27657891	0.246057	0.00972213	2.54722e-141	11	0.117786	0.0161183	2.7195e-13	15
	cg20102877	2	27665638	met-d-Val	Valine	amino acid	NRBP1	2	27657891	0.246057	0.00972213	2.54722e-141	11	0.118937	0.0162962	2.91153e-13	14
	cg20102877	2	27665638	met-d-HDL_size	Average diameter for HDL particles	lipid	NRBP1	2	27657891	0.246057	0.00972213	2.54722e-141	11	-0.105006	0.0145873	6.08965e-13	16
	cg20102877	2	27665638	met-d-Pyruvate	Pyruvate	Carbohydrate	NRBP1	2	27657891	0.246057	0.00972213	2.54722e-141	11	0.108378	0.0167075	8.76922e-11	15
	cg20102877	2	27665638	met-d-Albumin	Albumin	protein	NRBP1	2	27657891	0.246057	0.00972213	2.54722e-141	11	0.105229	0.0167518	3.3496e-10	15
	cg20102877	2	27665638	met-d-Total_TG	Total triglycerides	lipid	KRTCAP3	2	27667290	-0.424448	0.0155685	1.15763e-163	11	-0.138153	0.010787	1.49197e-37	11
	cg20102877	2	27665638	met-d-LDL_TG	Triglycerides in LDL	lipid	KRTCAP3	2	27667290	-0.424448	0.0155685	1.15763e-163	11	-0.139002	0.0109861	1.08194e-36	14
	cg20102877	2	27665638	met-d-VLDL_TG	Triglycerides in VLDL	lipid	KRTCAP3	2	27667290	-0.424448	0.0155685	1.15763e-163	11	-0.133642	0.0106867	6.97194e-36	12
	cg20102877	2	27665638	met-d-GlycA	Glycoprotein acetyls	protein	KRTCAP3	2	27667290	-0.424448	0.0155685	1.15763e-163	11	-0.131337	0.0109816	5.77733e-33	11
	cg20102877	2	27665638	met-d-HDL_TG	Triglycerides in HDL	lipid	KRTCAP3	2	27667290	-0.424448	0.0155685	1.15763e-163	11	-0.129087	0.0108787	1.77652e-32	12
	cg20102877	2	27665638	met-d-IDL_TG	Triglycerides in IDL	lipid	KRTCAP3	2	27667290	-0.424448	0.0155685	1.15763e-163	11	-0.125742	0.0108039	2.62365e-31	14
	cg20102877	2	27665638	met-d-VLDL_size	Average diameter for VLDL particles	lipid	KRTCAP3	2	27667290	-0.424448	0.0155685	1.15763e-163	11	-0.119797	0.0102955	2.70992e-31	13
	cg20102877	2	27665638	met-d-VLDL_L	Total lipids in VLDL	lipid	KRTCAP3	2	27667290	-0.424448	0.0155685	1.15763e-163	11	-0.121684	0.0106968	5.52361e-30	14
	cg20102877	2	27665638	met-d-TG_by_PG	Ratio of triglycerides to phosphoglycerides	lipid	KRTCAP3	2	27667290	-0.424448	0.0155685	1.15763e-163	11	-0.113531	0.0101646	5.76682e-29	14
	cg20102877	2	27665638	met-d-VLDL_PL	Phospholipids in VLDL	lipid	KRTCAP3	2	27667290	-0.424448	0.0155685	1.15763e-163	11	-0.114892	0.010803	2.04466e-26	13
	cg20102877	2	27665638	met-d-IDL_TG_pct	Triglycerides to total lipids ratio in IDL	lipid	KRTCAP3	2	27667290	-0.424448	0.0155685	1.15763e-163	11	-0.109803	0.0103469	2.61663e-26	14
	cg20102877	2	27665638	met-d-Omega_3	Omega-3 fatty acids	lipid	KRTCAP3	2	27667290	-0.424448	0.0155685	1.15763e-163	11	-0.110689	0.0109274	4.08848e-24	12
	cg20102877	2	27665638	met-d-PUFA	Polyunsaturated fatty acids	lipid	KRTCAP3	2	27667290	-0.424448	0.0155685	1.15763e-163	11	-0.105228	0.0107173	9.37145e-23	14
	cg20102877	2	27665638	met-d-VLDL_FC	Free cholesterol in VLDL	lipid	KRTCAP3	2	27667290	-0.424448	0.0155685	1.15763e-163	11	-0.102794	0.0106488	4.76793e-22	14
	cg20102877	2	27665638	met-d-VLDL_P	Concentration of VLDL particles	lipid	KRTCAP3	2	27667290	-0.424448	0.0155685	1.15763e-163	11	-0.101763	0.0106767	1.55353e-21	14
	cg20102877	2	27665638	met-d-Phosphoglyc	Phosphoglycerides	lipid	KRTCAP3	2	27667290	-0.424448	0.0155685	1.15763e-163	11	-0.0955983	0.0102478	1.07242e-20	13
	cg20102877	2	27665638	met-d-Gln	Glutamine	amino acid	KRTCAP3	2	27667290	-0.424448	0.0155685	1.15763e-163	11	0.0984375	0.0106371	2.15854e-20	12
	cg20102877	2	27665638	met-d-Total_L	Total lipids in lipoprotein particles	lipid	KRTCAP3	2	27667290	-0.424448	0.0155685	1.15763e-163	11	-0.0967474	0.010542	4.41816e-20	14
	cg20102877	2	27665638	met-d-Phosphatidylc	Phosphatidylcholines	lipid	KRTCAP3	2	27667290	-0.424448	0.0155685	1.15763e-163	11	-0.0854262	0.0100251	1.57856e-17	15
	cg20102877	2	27665638	met-d-IDL_C_pct	Cholesterol to total lipids ratio in IDL	lipid	KRTCAP3	2	27667290	-0.424448	0.0155685	1.15763e-163	11	0.0859456	0.0102791	6.20899e-17	15
	cg20102877	2	27665638	met-d-Total_PL	Total phospholipids in lipoprotein particles	lipid	KRTCAP3	2	27667290	-0.424448	0.0155685	1.15763e-163	11	-0.0850546	0.0102074	7.90405e-17	15
	cg20102877	2	27665638	met-d-Omega_6	Omega-6 fatty acids	lipid	KRTCAP3	2	27667290	-0.424448	0.0155685	1.15763e-163	11	-0.0859838	0.0104451	1.84137e-16	15
	cg20102877	2	27665638	met-d-Cholines	Total cholines	amino acid	KRTCAP3	2	27667290	-0.424448	0.0155685	1.15763e-163	11	-0.0825344	0.0100619	2.35053e-16	14
	cg20102877	2	27665638	met-d-IDL_FC_pct	Free cholesterol to total lipids ratio in IDL	lipid	KRTCAP3	2	27667290	-0.424448	0.0155685	1.15763e-163	11	0.0823556	0.010444	3.13333e-15	15
	cg20102877	2	27665638	met-d-Omega_6_by_Omega_3	Ratio of omega-6 fatty acids to omega-3 fatty acids	lipid	KRTCAP3	2	27667290	-0.424448	0.0155685	1.15763e-163	11	0.0847515	0.0107566	3.30047e-15	11
	cg20102877	2	27665638	met-d-VLDL_C	VLDL cholesterol	lipid	KRTCAP3	2	27667290	-0.424448	0.0155685	1.15763e-163	11	-0.0830898	0.0105788	4.01801e-15	14
	cg20102877	2	27665638	met-d-SFA_pct	Ratio of saturated fatty acids to total fatty acids	lipid	KRTCAP3	2	27667290	-0.424448	0.0155685	1.15763e-163	11	-0.0801157	0.0103699	1.11184e-14	14
	cg20102877	2	27665638	met-d-Total_P	Total concentration of lipoprotein particles	protein	KRTCAP3	2	27667290	-0.424448	0.0155685	1.15763e-163	11	-0.077113	0.0100291	1.48381e-14	15
	cg20102877	2	27665638	met-d-HDL_P	Concentration of HDL particles	lipid	KRTCAP3	2	27667290	-0.424448	0.0155685	1.15763e-163	11	-0.0707835	0.00987986	7.81125e-13	14
	cg20102877	2	27665638	met-d-LA	Linoleic acid	lipid	KRTCAP3	2	27667290	-0.424448	0.0155685	1.15763e-163	11	-0.0689382	0.0103791	3.09379e-11	15
	cg20102877	2	27665638	met-d-IDL_CE_pct	Cholesteryl esters to total lipids ratio in IDL	lipid	KRTCAP3	2	27667290	-0.424448	0.0155685	1.15763e-163	11	0.0671585	0.010229	5.18696e-11	15
	cg20102877	2	27665638	met-d-VLDL_CE	Cholesteryl esters in VLDL	lipid	KRTCAP3	2	27667290	-0.424448	0.0155685	1.15763e-163	11	-0.067496	0.0105782	1.76323e-10	15
	cg20102877	2	27665638	met-d-Val	Valine	amino acid	KRTCAP3	2	27667290	-0.424448	0.0155685	1.15763e-163	11	-0.0632033	0.0101935	5.63382e-10	14
	cg20102877	2	27665638	met-d-LDL_CE	Cholesteryl esters in LDL	lipid	KRTCAP3	2	27667290	-0.424448	0.0155685	1.15763e-163	11	-0.063349	0.0103994	1.11778e-09	15
	cg20102877	2	27665638	met-d-Albumin	Albumin	protein	KRTCAP3	2	27667290	-0.424448	0.0155685	1.15763e-163	11	-0.057235	0.00949048	1.63169e-09	17
	cg20102877	2	27665638	met-d-Pyruvate	Pyruvate	Carbohydrate	KRTCAP3	2	27667290	-0.424448	0.0155685	1.15763e-163	11	-0.0626183	0.0104271	1.9094e-09	15
	cg22156842	3	136537169	met-d-IDL_TG	Triglycerides in IDL	lipid	PCCB	3	136012943	-0.254408	0.018435	2.53719e-43	4	0.0497244	0.00865638	9.23328e-09	26
	cg10727673	3	136537267	met-d-IDL_TG	Triglycerides in IDL	lipid	PCCB	3	136012943	-0.218427	0.0154477	2.16045e-45	6	0.0497244	0.00865638	9.23328e-09	26
	cg12011299	4	100065546	met-d-Tyr	Tyrosine	amino acid	ADH5	4	100001042	-0.0831191	0.0062941	8.1164e-40	13	0.127081	0.0220972	8.87253e-09	4
	cg00601450	5	74908170	met-d-IDL_C	Cholesterol in IDL	lipid	POC5	5	74991631	0.147273	0.0077109	2.55527e-81	7	0.048615	0.00803804	1.46548e-09	20
	cg00601450	5	74908170	met-d-IDL_CE	Cholesteryl esters in IDL	lipid	POC5	5	74991631	0.147273	0.0077109	2.55527e-81	7	0.0474066	0.0080345	3.62655e-09	20
	cg00601450	5	74908170	met-d-IDL_L	Total lipids in IDL	lipid	POC5	5	74991631	0.147273	0.0077109	2.55527e-81	7	0.0444847	0.00815876	4.9697e-08	19
	cg12564285	5	131593104	met-d-Pyruvate	Pyruvate	Carbohydrate	SLC22A4	5	131655017	-0.38213	0.0177095	2.9137e-103	8	0.0747549	0.00834924	3.44374e-19	31
	cg12564285	5	131593104	met-d-Unsaturation	Degree of unsaturation	lipid	SLC22A4	5	131655017	-0.38213	0.0177095	2.9137e-103	8	-0.0559944	0.00793776	1.73609e-12	31
	cg12564285	5	131593104	met-d-Pyruvate	Pyruvate	Carbohydrate	SLC22A5	5	131718375	-0.448082	0.022048	8.04656e-92	6	0.0468236	0.00472216	3.55666e-23	55
	cg12564285	5	131593104	met-d-Unsaturation	Degree of unsaturation	lipid	SLC22A5	5	131718375	-0.448082	0.022048	8.04656e-92	6	-0.0292385	0.00448962	7.39235e-11	55
	cg04518342	5	131593106	met-d-Pyruvate	Pyruvate	Carbohydrate	SLC22A4	5	131655017	-0.432816	0.0220947	1.91257e-85	6	0.0747549	0.00834924	3.44374e-19	31
	cg04518342	5	131593106	met-d-Unsaturation	Degree of unsaturation	lipid	SLC22A4	5	131655017	-0.432816	0.0220947	1.91257e-85	6	-0.0559944	0.00793776	1.73609e-12	31
	cg04518342	5	131593106	met-d-Pyruvate	Pyruvate	Carbohydrate	SLC22A5	5	131718375	-1.07178	0.0854533	4.38488e-36	5	0.0468236	0.00472216	3.55666e-23	55
	cg04518342	5	131593106	met-d-Unsaturation	Degree of unsaturation	lipid	SLC22A5	5	131718375	-1.07178	0.0854533	4.38488e-36	5	-0.0292385	0.00448962	7.39235e-11	55
	cg17674042	6	34482479	met-d-PUFA	Polyunsaturated fatty acids	lipid	ILRUN	6	34609850	-0.351432	0.0234837	1.24463e-50	6	-0.104837	0.0117662	5.10384e-19	20
	cg17674042	6	34482479	met-d-Omega_6	Omega-6 fatty acids	lipid	ILRUN	6	34609850	-0.351432	0.0234837	1.24463e-50	6	-0.100767	0.0116868	6.5627e-18	20
	cg17674042	6	34482479	met-d-Cholines	Total cholines	amino acid	ILRUN	6	34609850	-0.351432	0.0234837	1.24463e-50	6	-0.0973988	0.0113369	8.60089e-18	19
	cg17674042	6	34482479	met-d-Total_P	Total concentration of lipoprotein particles	protein	ILRUN	6	34609850	-0.351432	0.0234837	1.24463e-50	6	-0.0943047	0.0112463	5.05509e-17	19
	cg17674042	6	34482479	met-d-Phosphatidylc	Phosphatidylcholines	lipid	ILRUN	6	34609850	-0.351432	0.0234837	1.24463e-50	6	-0.0931373	0.0111989	9.05086e-17	19
	cg17674042	6	34482479	met-d-DHA	Docosahexaenoic acid	lipid	ILRUN	6	34609850	-0.351432	0.0234837	1.24463e-50	6	-0.0823929	0.0115665	1.05304e-12	20
	cg17674042	6	34482479	met-d-Omega_3	Omega-3 fatty acids	lipid	ILRUN	6	34609850	-0.351432	0.0234837	1.24463e-50	6	-0.0761225	0.0118144	1.16971e-10	20
	cg17674042	6	34482479	met-d-PUFA	Polyunsaturated fatty acids	lipid	DEF6	6	35277571	-0.0687708	0.00829507	1.12715e-16	6	-0.0452911	0.00688308	4.70259e-11	29
	cg17674042	6	34482479	met-d-Cholines	Total cholines	amino acid	DEF6	6	35277571	-0.0687708	0.00829507	1.12715e-16	6	-0.0412644	0.0066485	5.41496e-10	29
	cg17674042	6	34482479	met-d-Omega_6	Omega-6 fatty acids	lipid	DEF6	6	35277571	-0.0687708	0.00829507	1.12715e-16	6	-0.0415012	0.00690253	1.82728e-09	29
	cg17674042	6	34482479	met-d-Phosphatidylc	Phosphatidylcholines	lipid	DEF6	6	35277571	-0.0687708	0.00829507	1.12715e-16	6	-0.0389559	0.0066214	4.0208e-09	29
	cg17674042	6	34482479	met-d-Total_P	Total concentration of lipoprotein particles	protein	DEF6	6	35277571	-0.0687708	0.00829507	1.12715e-16	6	-0.0363894	0.00665041	4.456e-08	29
	cg07306190	6	34760872	met-d-HDL_FC	Free cholesterol in HDL	lipid	UHRF1BP1	6	34805386	-1.2298	0.0560766	1.32554e-106	7	-0.0237435	0.00409437	6.66846e-09	41
	cg24815792	6	42927959	met-d-ApoB_by_ApoA1	Ratio of apolipoprotein B to apolipoprotein A1	protein	GNMT	6	42930057	0.52018	0.0198825	7.06054e-151	8	0.0530737	0.00852364	4.765e-10	19
	cg24815792	6	42927959	met-d-HDL_PL	Phospholipids in HDL	lipid	GNMT	6	42930057	0.52018	0.0198825	7.06054e-151	8	-0.0443254	0.00766377	7.3053e-09	21
	cg24815792	6	42927959	met-d-ApoB_by_ApoA1	Ratio of apolipoprotein B to apolipoprotein A1	protein	PEX6	6	42939283	-1.12726	0.0382018	2.26919e-191	8	-0.0276068	0.00348789	2.47171e-15	61
	cg24815792	6	42927959	met-d-HDL_PL	Phospholipids in HDL	lipid	PEX6	6	42939283	-1.12726	0.0382018	2.26919e-191	8	0.0243358	0.00321405	3.68411e-14	60
	cg21280719	6	42927975	met-d-ApoB_by_ApoA1	Ratio of apolipoprotein B to apolipoprotein A1	protein	GNMT	6	42930057	0.515192	0.0199592	6.44943e-147	8	0.0530737	0.00852364	4.765e-10	19
	cg21280719	6	42927975	met-d-HDL_PL	Phospholipids in HDL	lipid	GNMT	6	42930057	0.515192	0.0199592	6.44943e-147	8	-0.0443254	0.00766377	7.3053e-09	21
	cg21280719	6	42927975	met-d-ApoB_by_ApoA1	Ratio of apolipoprotein B to apolipoprotein A1	protein	PEX6	6	42939283	-1.13465	0.0447103	4.44004e-142	7	-0.0276068	0.00348789	2.47171e-15	61
	cg21280719	6	42927975	met-d-HDL_PL	Phospholipids in HDL	lipid	PEX6	6	42939283	-1.13465	0.0447103	4.44004e-142	7	0.0243358	0.00321405	3.68411e-14	60
	cg21280719	6	42927975	met-d-ApoA1	Apolipoprotein A1	protein	PEX6	6	42939283	-1.13465	0.0447103	4.44004e-142	7	0.0236513	0.00325269	3.56077e-13	60
	cg25671484	6	42927993	met-d-ApoB_by_ApoA1	Ratio of apolipoprotein B to apolipoprotein A1	protein	GNMT	6	42930057	0.498667	0.0196218	1.77063e-142	9	0.0530737	0.00852364	4.765e-10	19
	cg25671484	6	42927993	met-d-HDL_PL	Phospholipids in HDL	lipid	GNMT	6	42930057	0.498667	0.0196218	1.77063e-142	9	-0.0443254	0.00766377	7.3053e-09	21
	cg25671484	6	42927993	met-d-ApoB_by_ApoA1	Ratio of apolipoprotein B to apolipoprotein A1	protein	PEX6	6	42939283	-1.09123	0.0362474	4.16691e-199	9	-0.0276068	0.00348789	2.47171e-15	61
	cg25671484	6	42927993	met-d-HDL_PL	Phospholipids in HDL	lipid	PEX6	6	42939283	-1.09123	0.0362474	4.16691e-199	9	0.0243358	0.00321405	3.68411e-14	60
	cg16682276	6	42928056	met-d-ApoB_by_ApoA1	Ratio of apolipoprotein B to apolipoprotein A1	protein	GNMT	6	42930057	0.519434	0.0230591	2.29842e-112	5	0.0530737	0.00852364	4.765e-10	19
	cg16682276	6	42928056	met-d-HDL_PL	Phospholipids in HDL	lipid	GNMT	6	42930057	0.519434	0.0230591	2.29842e-112	5	-0.0443254	0.00766377	7.3053e-09	21
	cg16682276	6	42928056	met-d-ApoB_by_ApoA1	Ratio of apolipoprotein B to apolipoprotein A1	protein	PEX6	6	42939283	-1.11866	0.0424556	5.27787e-153	5	-0.0276068	0.00348789	2.47171e-15	61
	cg16682276	6	42928056	met-d-HDL_PL	Phospholipids in HDL	lipid	PEX6	6	42939283	-1.11866	0.0424556	5.27787e-153	5	0.0243358	0.00321405	3.68411e-14	60
	cg09436375	6	42928200	met-d-ApoB_by_ApoA1	Ratio of apolipoprotein B to apolipoprotein A1	protein	GNMT	6	42930057	0.542436	0.0230364	1.34963e-122	6	0.0530737	0.00852364	4.765e-10	19
	cg09436375	6	42928200	met-d-HDL_PL	Phospholipids in HDL	lipid	GNMT	6	42930057	0.542436	0.0230364	1.34963e-122	6	-0.0443254	0.00766377	7.3053e-09	21
	cg09436375	6	42928200	met-d-ApoB_by_ApoA1	Ratio of apolipoprotein B to apolipoprotein A1	protein	PEX6	6	42939283	-1.19414	0.0454799	6.04292e-152	6	-0.0276068	0.00348789	2.47171e-15	61
	cg09436375	6	42928200	met-d-HDL_PL	Phospholipids in HDL	lipid	PEX6	6	42939283	-1.19414	0.0454799	6.04292e-152	6	0.0243358	0.00321405	3.68411e-14	60
	cg15741354	8	8146129	met-d-VLDL_TG	Triglycerides in VLDL	lipid	FAM86B3P	8	8094252	0.103795	0.0107755	5.82783e-22	17	0.152714	0.0216737	1.84075e-12	5
	cg15741354	8	8146129	met-d-Total_TG	Total triglycerides	lipid	FAM86B3P	8	8094252	0.103795	0.0107755	5.82783e-22	17	0.143355	0.0214994	2.59583e-11	5
	cg15741354	8	8146129	met-d-MUFA_pct	Ratio of monounsaturated fatty acids to total fatty acids	lipid	FAM86B3P	8	8094252	0.103795	0.0107755	5.82783e-22	17	0.142071	0.0215012	3.90627e-11	5
	cg15741354	8	8146129	met-d-MUFA	Monounsaturated fatty acids	lipid	FAM86B3P	8	8094252	0.103795	0.0107755	5.82783e-22	17	0.141392	0.022131	1.67113e-10	5
	cg15741354	8	8146129	met-d-MUFA_pct	Ratio of monounsaturated fatty acids to total fatty acids	lipid	ALG1L13P	8	8097857	-0.50361	0.0337367	2.17671e-50	16	-0.0532969	0.00850395	3.67344e-10	12
	cg15741354	8	8146129	met-d-MUFA	Monounsaturated fatty acids	lipid	ALG1L13P	8	8097857	-0.50361	0.0337367	2.17671e-50	16	-0.0520884	0.00869952	2.13091e-09	12
	cg15741354	8	8146129	met-d-VLDL_TG	Triglycerides in VLDL	lipid	ALG1L13P	8	8097857	-0.50361	0.0337367	2.17671e-50	16	-0.0479943	0.00837651	1.00655e-08	12
	cg15741354	8	8146129	met-d-Total_TG	Total triglycerides	lipid	ALG1L13P	8	8097857	-0.50361	0.0337367	2.17671e-50	16	-0.0459699	0.00840277	4.48007e-08	12
	cg15741354	8	8146129	met-d-VLDL_TG	Triglycerides in VLDL	lipid	SGK223	8	8209633	-0.0946976	0.00983999	6.34796e-22	23	-0.19037	0.0260285	2.59484e-13	8
	cg15741354	8	8146129	met-d-MUFA	Monounsaturated fatty acids	lipid	SGK223	8	8209633	-0.0946976	0.00983999	6.34796e-22	23	-0.145201	0.0227576	1.76712e-10	10
	cg15741354	8	8146129	met-d-Total_TG	Total triglycerides	lipid	SGK223	8	8209633	-0.0946976	0.00983999	6.34796e-22	23	-0.133628	0.0220004	1.24856e-09	10
	cg15741354	8	8146129	met-d-MUFA_pct	Ratio of monounsaturated fatty acids to total fatty acids	lipid	SGK223	8	8209633	-0.0946976	0.00983999	6.34796e-22	23	-0.134207	0.0222847	1.71843e-09	10
	cg15741354	8	8146129	met-d-MUFA_pct	Ratio of monounsaturated fatty acids to total fatty acids	lipid	MFHAS1	8	8696009	-0.157243	0.00984355	1.93285e-57	23	-0.123155	0.0144092	1.26395e-17	34
	cg15741354	8	8146129	met-d-VLDL_TG	Triglycerides in VLDL	lipid	MFHAS1	8	8696009	-0.157243	0.00984355	1.93285e-57	23	-0.113526	0.0143948	3.10577e-15	35
	cg15741354	8	8146129	met-d-MUFA	Monounsaturated fatty acids	lipid	MFHAS1	8	8696009	-0.157243	0.00984355	1.93285e-57	23	-0.110912	0.0146635	3.91349e-14	35
	cg15741354	8	8146129	met-d-Total_TG	Total triglycerides	lipid	MFHAS1	8	8696009	-0.157243	0.00984355	1.93285e-57	23	-0.10807	0.0143651	5.34993e-14	35
	cg15741354	8	8146129	met-d-MUFA_pct	Ratio of monounsaturated fatty acids to total fatty acids	lipid	RP11-62H7.2	8	8827622	-0.770692	0.037257	4.65069e-95	26	-0.0682002	0.0027472	4.77848e-136	74
	cg15741354	8	8146129	met-d-MUFA	Monounsaturated fatty acids	lipid	RP11-62H7.2	8	8827622	-0.770692	0.037257	4.65069e-95	26	-0.0677225	0.00280949	2.22172e-128	74
	cg15741354	8	8146129	met-d-Total_TG	Total triglycerides	lipid	RP11-62H7.2	8	8827622	-0.770692	0.037257	4.65069e-95	26	-0.0620333	0.00297279	1.06798e-96	73
	cg15741354	8	8146129	met-d-Creatinine	Creatinine	amino acid	RP11-62H7.2	8	8827622	-0.770692	0.037257	4.65069e-95	26	-0.0450442	0.00253583	1.3648e-70	75
	cg15741354	8	8146129	met-d-VLDL_TG	Triglycerides in VLDL	lipid	RP11-62H7.2	8	8827622	-0.770692	0.037257	4.65069e-95	26	-0.0577795	0.00348449	9.41554e-62	72
	cg15741354	8	8146129	met-d-VLDL_TG	Triglycerides in VLDL	lipid	RP11-10A14.3	8	9000939	-0.187635	0.0219272	1.15676e-17	27	-0.0469369	0.00752467	4.43954e-10	5
	cg15741354	8	8146129	met-d-Total_TG	Total triglycerides	lipid	RP11-10A14.3	8	9000939	-0.187635	0.0219272	1.15676e-17	27	-0.0451479	0.00754902	2.22271e-09	5
	cg15741354	8	8146129	met-d-MUFA	Monounsaturated fatty acids	lipid	RP11-10A14.3	8	9000939	-0.187635	0.0219272	1.15676e-17	27	-0.0442667	0.00769436	8.76067e-09	5
	cg15741354	8	8146129	met-d-MUFA_pct	Ratio of monounsaturated fatty acids to total fatty acids	lipid	RP11-10A14.3	8	9000939	-0.187635	0.0219272	1.15676e-17	27	-0.0441969	0.00785066	1.80514e-08	5
	cg15741354	8	8146129	met-d-MUFA_pct	Ratio of monounsaturated fatty acids to total fatty acids	lipid	RP11-10A14.5	8	9053442	-0.453602	0.0259836	3.03263e-68	27	-0.0535677	0.00379298	2.74717e-45	57
	cg15741354	8	8146129	met-d-VLDL_TG	Triglycerides in VLDL	lipid	RP11-10A14.5	8	9053442	-0.453602	0.0259836	3.03263e-68	27	-0.0304321	0.00287211	3.11889e-26	61
	cg15741354	8	8146129	met-d-MUFA	Monounsaturated fatty acids	lipid	RP11-10A14.5	8	9053442	-0.453602	0.0259836	3.03263e-68	27	-0.0303796	0.00299535	3.58768e-24	59
	cg15741354	8	8146129	met-d-Total_TG	Total triglycerides	lipid	RP11-10A14.5	8	9053442	-0.453602	0.0259836	3.03263e-68	27	-0.0284998	0.00287484	3.63652e-23	61
	cg15741354	8	8146129	met-d-Creatinine	Creatinine	amino acid	RP11-10A14.5	8	9053442	-0.453602	0.0259836	3.03263e-68	27	-0.0150235	0.00259142	6.73523e-09	59
	cg15741354	8	8146129	met-d-VLDL_TG	Triglycerides in VLDL	lipid	RP11-981G7.2	8	10335779	-0.195742	0.0329816	2.94032e-09	7	-0.0920321	0.0157149	4.73074e-09	6
	cg15741354	8	8146129	met-d-Total_TG	Total triglycerides	lipid	RP11-981G7.2	8	10335779	-0.195742	0.0329816	2.94032e-09	7	-0.0879551	0.01562	1.79254e-08	6
	cg15741354	8	8146129	met-d-MUFA_pct	Ratio of monounsaturated fatty acids to total fatty acids	lipid	RP11-981G7.2	8	10335779	-0.195742	0.0329816	2.94032e-09	7	-0.0857215	0.0153424	2.30737e-08	6
	cg15741354	8	8146129	met-d-MUFA	Monounsaturated fatty acids	lipid	RP11-981G7.2	8	10335779	-0.195742	0.0329816	2.94032e-09	7	-0.0866879	0.0158342	4.38198e-08	6
	cg11548083	8	10208156	met-d-VLDL_size	Average diameter for VLDL particles	lipid	SGK223	8	8209633	0.188936	0.024189	5.68241e-15	3	-0.197376	0.0261052	4.0064e-14	7
	cg11548083	8	10208156	met-d-HDL_TG	Triglycerides in HDL	lipid	SGK223	8	8209633	0.188936	0.024189	5.68241e-15	3	-0.137917	0.0224329	7.84877e-10	10
	cg11548083	8	10208156	met-d-Total_TG	Total triglycerides	lipid	SGK223	8	8209633	0.188936	0.024189	5.68241e-15	3	-0.133628	0.0220004	1.24856e-09	10
	cg11548083	8	10208156	met-d-VLDL_size	Average diameter for VLDL particles	lipid	RP11-981G7.2	8	10335779	0.226081	0.0328292	5.71448e-12	15	-0.100606	0.0154672	7.79605e-11	6
	cg11548083	8	10208156	met-d-Total_TG	Total triglycerides	lipid	RP11-981G7.2	8	10335779	0.226081	0.0328292	5.71448e-12	15	-0.0879551	0.01562	1.79254e-08	6
	cg11548083	8	10208156	met-d-VLDL_size	Average diameter for VLDL particles	lipid	SLC35G5	8	11189057	-0.143856	0.0162676	9.31347e-19	14	0.166933	0.0224822	1.12699e-13	8
	cg11548083	8	10208156	met-d-VLDL_size	Average diameter for VLDL particles	lipid	BLK	8	11386811	-0.544124	0.0316766	3.91581e-66	3	0.125574	0.00768058	4.37875e-60	71
	cg11548083	8	10208156	met-d-Total_TG	Total triglycerides	lipid	BLK	8	11386811	-0.544124	0.0316766	3.91581e-66	3	0.108039	0.0076746	5.22514e-45	71
	cg11548083	8	10208156	met-d-HDL_TG	Triglycerides in HDL	lipid	BLK	8	11386811	-0.544124	0.0316766	3.91581e-66	3	0.0914633	0.0078162	1.24829e-31	71
	cg13601595	8	10468038	met-d-MUFA_pct	Ratio of monounsaturated fatty acids to total fatty acids	lipid	XKR6	8	10906215	0.109691	0.0164707	2.7422e-11	6	0.179876	0.0241731	9.98216e-14	7
	cg13601595	8	10468038	met-d-VLDL_size	Average diameter for VLDL particles	lipid	XKR6	8	10906215	0.109691	0.0164707	2.7422e-11	6	0.155386	0.0221767	2.43988e-12	9
	cg13601595	8	10468038	met-d-TG_by_PG	Ratio of triglycerides to phosphoglycerides	lipid	XKR6	8	10906215	0.109691	0.0164707	2.7422e-11	6	0.14806	0.0227133	7.09319e-11	7
	cg13601595	8	10468038	met-d-VLDL_TG	Triglycerides in VLDL	lipid	XKR6	8	10906215	0.109691	0.0164707	2.7422e-11	6	0.145474	0.0226976	1.46244e-10	8
	cg13601595	8	10468038	met-d-PUFA_by_MUFA	Ratio of polyunsaturated fatty acids to monounsaturated fatty acids	lipid	XKR6	8	10906215	0.109691	0.0164707	2.7422e-11	6	-0.144745	0.0226439	1.63501e-10	8
	cg13601595	8	10468038	met-d-MUFA	Monounsaturated fatty acids	lipid	XKR6	8	10906215	0.109691	0.0164707	2.7422e-11	6	0.153322	0.0244828	3.79038e-10	7
	cg13601595	8	10468038	met-d-Total_TG	Total triglycerides	lipid	XKR6	8	10906215	0.109691	0.0164707	2.7422e-11	6	0.136842	0.0227059	1.67319e-09	8
	cg13601595	8	10468038	met-d-VLDL_size	Average diameter for VLDL particles	lipid	SLC35G5	8	11189057	0.122566	0.0192646	1.98821e-10	7	0.166933	0.0224822	1.12699e-13	8
	cg13601595	8	10468038	met-d-MUFA	Monounsaturated fatty acids	lipid	SLC35G5	8	11189057	0.122566	0.0192646	1.98821e-10	7	0.165017	0.0283698	6.00406e-09	6
	cg13601595	8	10468038	met-d-MUFA_pct	Ratio of monounsaturated fatty acids to total fatty acids	lipid	SLC35G5	8	11189057	0.122566	0.0192646	1.98821e-10	7	0.127285	0.0223784	1.28661e-08	8
	cg13601595	8	10468038	met-d-VLDL_TG	Triglycerides in VLDL	lipid	SLC35G5	8	11189057	0.122566	0.0192646	1.98821e-10	7	0.127317	0.0224389	1.39555e-08	8
	cg13601595	8	10468038	met-d-TG_by_PG	Ratio of triglycerides to phosphoglycerides	lipid	FAM167A	8	11305598	-0.453509	0.035338	1.06464e-37	4	0.077334	0.00124208	0	81
	cg13601595	8	10468038	met-d-VLDL_size	Average diameter for VLDL particles	lipid	FAM167A	8	11305598	-0.453509	0.035338	1.06464e-37	4	-0.083547	0.00585768	3.73086e-46	82
	cg13601595	8	10468038	met-d-VLDL_TG	Triglycerides in VLDL	lipid	FAM167A	8	11305598	-0.453509	0.035338	1.06464e-37	4	-0.0721249	0.0059561	9.41603e-34	81
	cg13601595	8	10468038	met-d-MUFA_pct	Ratio of monounsaturated fatty acids to total fatty acids	lipid	FAM167A	8	11305598	-0.453509	0.035338	1.06464e-37	4	-0.0699167	0.00589115	1.73366e-32	82
	cg13601595	8	10468038	met-d-MUFA	Monounsaturated fatty acids	lipid	FAM167A	8	11305598	-0.453509	0.035338	1.06464e-37	4	-0.0735544	0.0062837	1.19336e-31	79
	cg13601595	8	10468038	met-d-Total_TG	Total triglycerides	lipid	FAM167A	8	11305598	-0.453509	0.035338	1.06464e-37	4	-0.0679709	0.00597856	5.95977e-30	81
	cg13601595	8	10468038	met-d-HDL_TG	Triglycerides in HDL	lipid	FAM167A	8	11305598	-0.453509	0.035338	1.06464e-37	4	-0.0666412	0.00632751	6.15267e-26	79
	cg13601595	8	10468038	met-d-PUFA_by_MUFA	Ratio of polyunsaturated fatty acids to monounsaturated fatty acids	lipid	FAM167A	8	11305598	-0.453509	0.035338	1.06464e-37	4	0.061251	0.00586462	1.55853e-25	82
	cg02771117	8	11279352	met-d-MUFA	Monounsaturated fatty acids	lipid	MFHAS1	8	8696009	0.288648	0.0331646	3.21788e-18	3	-0.110912	0.0146635	3.91349e-14	35
	cg02771117	8	11279352	met-d-Total_TG	Total triglycerides	lipid	MFHAS1	8	8696009	0.288648	0.0331646	3.21788e-18	3	-0.10807	0.0143651	5.34993e-14	35
	cg02771117	8	11279352	met-d-HDL_TG	Triglycerides in HDL	lipid	MFHAS1	8	8696009	0.288648	0.0331646	3.21788e-18	3	-0.0987045	0.0145077	1.02055e-11	34
	cg02771117	8	11279352	met-d-MUFA	Monounsaturated fatty acids	lipid	XKR6	8	10906215	-0.0608965	0.0079104	1.37898e-14	21	0.153322	0.0244828	3.79038e-10	7
	cg02771117	8	11279352	met-d-Total_TG	Total triglycerides	lipid	XKR6	8	10906215	-0.0608965	0.0079104	1.37898e-14	21	0.136842	0.0227059	1.67319e-09	8
	cg02771117	8	11279352	met-d-MUFA	Monounsaturated fatty acids	lipid	SLC35G5	8	11189057	-0.165246	0.0178029	1.66357e-20	18	0.165017	0.0283698	6.00406e-09	6
	cg02771117	8	11279352	met-d-MUFA	Monounsaturated fatty acids	lipid	FAM167A	8	11305598	0.463892	0.0311728	4.35724e-50	14	-0.0735544	0.0062837	1.19336e-31	79
	cg02771117	8	11279352	met-d-Total_TG	Total triglycerides	lipid	FAM167A	8	11305598	0.463892	0.0311728	4.35724e-50	14	-0.0679709	0.00597856	5.95977e-30	81
	cg02771117	8	11279352	met-d-HDL_TG	Triglycerides in HDL	lipid	FAM167A	8	11305598	0.463892	0.0311728	4.35724e-50	14	-0.0666412	0.00632751	6.15267e-26	79
	cg02771117	8	11279352	met-d-Total_TG	Total triglycerides	lipid	BLK	8	11386811	-0.366699	0.0258578	1.19532e-45	15	0.108039	0.0076746	5.22514e-45	71
	cg02771117	8	11279352	met-d-MUFA	Monounsaturated fatty acids	lipid	BLK	8	11386811	-0.366699	0.0258578	1.19532e-45	15	0.110096	0.00786919	1.77609e-44	72
	cg02771117	8	11279352	met-d-HDL_TG	Triglycerides in HDL	lipid	BLK	8	11386811	-0.366699	0.0258578	1.19532e-45	15	0.0914633	0.0078162	1.24829e-31	71
	cg02771117	8	11279352	met-d-MUFA	Monounsaturated fatty acids	lipid	RP11-148O21.4	8	11414645	-0.40672	0.0401488	4.0532e-24	15	0.0502596	0.0081829	8.14784e-10	14
	cg02771117	8	11279352	met-d-Total_TG	Total triglycerides	lipid	RP11-148O21.4	8	11414645	-0.40672	0.0401488	4.0532e-24	15	0.0474767	0.00795441	2.39291e-09	14
	cg02771117	8	11279352	met-d-Total_TG	Total triglycerides	lipid	NEIL2	8	11636001	0.0923501	0.0135449	9.22847e-12	9	-0.0777354	0.008015	3.05263e-22	28
	cg02771117	8	11279352	met-d-MUFA	Monounsaturated fatty acids	lipid	NEIL2	8	11636001	0.0923501	0.0135449	9.22847e-12	9	-0.0783047	0.00827672	3.0547e-21	27
	cg02771117	8	11279352	met-d-HDL_TG	Triglycerides in HDL	lipid	NEIL2	8	11636001	0.0923501	0.0135449	9.22847e-12	9	-0.0705092	0.00894917	3.30399e-15	28
	cg02771117	8	11279352	met-d-MUFA	Monounsaturated fatty acids	lipid	FDFT1	8	11674950	0.585439	0.0440878	3.0674e-40	8	-0.0345672	0.00385635	3.13943e-19	81
	cg02771117	8	11279352	met-d-Total_TG	Total triglycerides	lipid	FDFT1	8	11674950	0.585439	0.0440878	3.0674e-40	8	-0.0319911	0.00376978	2.13522e-17	81
	cg02771117	8	11279352	met-d-HDL_TG	Triglycerides in HDL	lipid	FDFT1	8	11674950	0.585439	0.0440878	3.0674e-40	8	-0.0312788	0.00382714	3.01056e-16	81
	cg08224773	8	11311868	met-d-VLDL_size	Average diameter for VLDL particles	lipid	XKR6	8	10906215	-0.0770031	0.0123014	3.85754e-10	4	0.155386	0.0221767	2.43988e-12	9
	cg08224773	8	11311868	met-d-VLDL_size	Average diameter for VLDL particles	lipid	SLC35G5	8	11189057	-0.118962	0.0164783	5.22526e-13	3	0.166933	0.0224822	1.12699e-13	8
	cg08224773	8	11311868	met-d-VLDL_size	Average diameter for VLDL particles	lipid	FAM167A	8	11305598	0.195588	0.0239931	3.58351e-16	3	-0.083547	0.00585768	3.73086e-46	82
	cg08224773	8	11311868	met-d-VLDL_size	Average diameter for VLDL particles	lipid	BLK	8	11386811	-0.287415	0.0346487	1.08495e-16	3	0.125574	0.00768058	4.37875e-60	71
	cg08224773	8	11311868	met-d-VLDL_size	Average diameter for VLDL particles	lipid	NEIL2	8	11636001	0.274337	0.0258325	2.4101e-26	3	-0.0827006	0.00804568	8.77321e-25	29
	cg08224773	8	11311868	met-d-VLDL_size	Average diameter for VLDL particles	lipid	FDFT1	8	11674950	0.327574	0.0196086	1.19197e-62	3	-0.0551514	0.00464921	1.85292e-32	81
	cg24387126	8	11617293	met-d-VLDL_size	Average diameter for VLDL particles	lipid	NEIL2	8	11636001	-0.437457	0.0367809	1.2778e-32	3	-0.0827006	0.00804568	8.77321e-25	29
	cg24387126	8	11617293	met-d-VLDL_TG	Triglycerides in VLDL	lipid	NEIL2	8	11636001	-0.437457	0.0367809	1.2778e-32	3	-0.0784469	0.00802604	1.45521e-22	28
	cg24387126	8	11617293	met-d-Total_TG	Total triglycerides	lipid	NEIL2	8	11636001	-0.437457	0.0367809	1.2778e-32	3	-0.0777354	0.008015	3.05263e-22	28
	cg24387126	8	11617293	met-d-MUFA	Monounsaturated fatty acids	lipid	NEIL2	8	11636001	-0.437457	0.0367809	1.2778e-32	3	-0.0783047	0.00827672	3.0547e-21	27
	cg24387126	8	11617293	met-d-HDL_TG	Triglycerides in HDL	lipid	NEIL2	8	11636001	-0.437457	0.0367809	1.2778e-32	3	-0.0705092	0.00894917	3.30399e-15	28
	cg24387126	8	11617293	met-d-VLDL_size	Average diameter for VLDL particles	lipid	FDFT1	8	11674950	-0.8774	0.0426467	4.72252e-94	5	-0.0551514	0.00464921	1.85292e-32	81
	cg24387126	8	11617293	met-d-VLDL_TG	Triglycerides in VLDL	lipid	FDFT1	8	11674950	-0.8774	0.0426467	4.72252e-94	5	-0.0501349	0.00475535	5.4817e-26	80
	cg24387126	8	11617293	met-d-MUFA	Monounsaturated fatty acids	lipid	FDFT1	8	11674950	-0.8774	0.0426467	4.72252e-94	5	-0.0345672	0.00385635	3.13943e-19	81
	cg24387126	8	11617293	met-d-Total_TG	Total triglycerides	lipid	FDFT1	8	11674950	-0.8774	0.0426467	4.72252e-94	5	-0.0319911	0.00376978	2.13522e-17	81
	cg24387126	8	11617293	met-d-HDL_TG	Triglycerides in HDL	lipid	FDFT1	8	11674950	-0.8774	0.0426467	4.72252e-94	5	-0.0312788	0.00382714	3.01056e-16	81
	cg09768257	8	11628346	met-d-HDL_TG	Triglycerides in HDL	lipid	FDFT1	8	11674950	0.334641	0.0295373	9.38242e-30	3	-0.0312788	0.00382714	3.01056e-16	81
	cg09768257	8	11628346	met-d-TG_by_PG	Ratio of triglycerides to phosphoglycerides	lipid	FDFT1	8	11674950	0.334641	0.0295373	9.38242e-30	3	-0.0246814	0.00366532	1.65347e-11	82
	cg12568669	8	11666485	met-d-MUFA	Monounsaturated fatty acids	lipid	RP11-62H7.2	8	8827622	-0.744793	0.0483806	1.78334e-53	3	-0.0677225	0.00280949	2.22172e-128	74
	cg12568669	8	11666485	met-d-PUFA_by_MUFA	Ratio of polyunsaturated fatty acids to monounsaturated fatty acids	lipid	RP11-62H7.2	8	8827622	-0.744793	0.0483806	1.78334e-53	3	0.0608814	0.00271678	3.18831e-111	74
	cg12568669	8	11666485	met-d-Total_TG	Total triglycerides	lipid	RP11-62H7.2	8	8827622	-0.744793	0.0483806	1.78334e-53	3	-0.0620333	0.00297279	1.06798e-96	73
	cg12568669	8	11666485	met-d-HDL_TG	Triglycerides in HDL	lipid	RP11-62H7.2	8	8827622	-0.744793	0.0483806	1.78334e-53	3	-0.0569611	0.0027438	9.9655e-96	75
	cg12568669	8	11666485	met-d-VLDL_L	Total lipids in VLDL	lipid	RP11-62H7.2	8	8827622	-0.744793	0.0483806	1.78334e-53	3	-0.0511699	0.00268107	3.32261e-81	75
	cg12568669	8	11666485	met-d-TG_by_PG	Ratio of triglycerides to phosphoglycerides	lipid	RP11-62H7.2	8	8827622	-0.744793	0.0483806	1.78334e-53	3	-0.0517103	0.00279397	1.78708e-76	74
	cg12568669	8	11666485	met-d-Creatinine	Creatinine	amino acid	RP11-62H7.2	8	8827622	-0.744793	0.0483806	1.78334e-53	3	-0.0450442	0.00253583	1.3648e-70	75
	cg12568669	8	11666485	met-d-VLDL_TG	Triglycerides in VLDL	lipid	RP11-62H7.2	8	8827622	-0.744793	0.0483806	1.78334e-53	3	-0.0577795	0.00348449	9.41554e-62	72
	cg12568669	8	11666485	met-d-PUFA	Polyunsaturated fatty acids	lipid	RP11-62H7.2	8	8827622	-0.744793	0.0483806	1.78334e-53	3	-0.0233592	0.00202933	1.16397e-30	71
	cg12568669	8	11666485	met-d-VLDL_TG	Triglycerides in VLDL	lipid	RP11-10A14.3	8	9000939	-0.24638	0.034488	9.06976e-13	4	-0.0469369	0.00752467	4.43954e-10	5
	cg12568669	8	11666485	met-d-Total_TG	Total triglycerides	lipid	RP11-10A14.3	8	9000939	-0.24638	0.034488	9.06976e-13	4	-0.0451479	0.00754902	2.22271e-09	5
	cg12568669	8	11666485	met-d-MUFA	Monounsaturated fatty acids	lipid	RP11-10A14.3	8	9000939	-0.24638	0.034488	9.06976e-13	4	-0.0442667	0.00769436	8.76067e-09	5
	cg12568669	8	11666485	met-d-HDL_TG	Triglycerides in HDL	lipid	RP11-10A14.3	8	9000939	-0.24638	0.034488	9.06976e-13	4	-0.0415645	0.00738345	1.80822e-08	5
	cg12568669	8	11666485	met-d-TG_by_PG	Ratio of triglycerides to phosphoglycerides	lipid	RP11-10A14.3	8	9000939	-0.24638	0.034488	9.06976e-13	4	-0.0398519	0.00726246	4.07924e-08	5
	cg12568669	8	11666485	met-d-VLDL_L	Total lipids in VLDL	lipid	RP11-10A14.3	8	9000939	-0.24638	0.034488	9.06976e-13	4	-0.0387527	0.00710009	4.81391e-08	5
	cg12568669	8	11666485	met-d-PUFA_by_MUFA	Ratio of polyunsaturated fatty acids to monounsaturated fatty acids	lipid	RP11-10A14.5	8	9053442	-0.608355	0.0409489	6.32032e-50	5	0.0444157	0.00361682	1.1557e-34	58
	cg12568669	8	11666485	met-d-VLDL_TG	Triglycerides in VLDL	lipid	RP11-10A14.5	8	9053442	-0.608355	0.0409489	6.32032e-50	5	-0.0304321	0.00287211	3.11889e-26	61
	cg12568669	8	11666485	met-d-MUFA	Monounsaturated fatty acids	lipid	RP11-10A14.5	8	9053442	-0.608355	0.0409489	6.32032e-50	5	-0.0303796	0.00299535	3.58768e-24	59
	cg12568669	8	11666485	met-d-Total_TG	Total triglycerides	lipid	RP11-10A14.5	8	9053442	-0.608355	0.0409489	6.32032e-50	5	-0.0284998	0.00287484	3.63652e-23	61
	cg12568669	8	11666485	met-d-VLDL_L	Total lipids in VLDL	lipid	RP11-10A14.5	8	9053442	-0.608355	0.0409489	6.32032e-50	5	-0.024959	0.00289224	6.15476e-18	61
	cg12568669	8	11666485	met-d-TG_by_PG	Ratio of triglycerides to phosphoglycerides	lipid	RP11-10A14.5	8	9053442	-0.608355	0.0409489	6.32032e-50	5	-0.0231846	0.00279434	1.06762e-16	59
	cg12568669	8	11666485	met-d-Total_FA	Total fatty acids	lipid	RP11-10A14.5	8	9053442	-0.608355	0.0409489	6.32032e-50	5	-0.0237102	0.00298325	1.8985e-15	59
	cg12568669	8	11666485	met-d-HDL_TG	Triglycerides in HDL	lipid	RP11-10A14.5	8	9053442	-0.608355	0.0409489	6.32032e-50	5	-0.0229287	0.00291004	3.29629e-15	62
	cg12568669	8	11666485	met-d-bOHbutyrate	3-Hydroxybutyrate	lipid	RP11-10A14.5	8	9053442	-0.608355	0.0409489	6.32032e-50	5	-0.0198328	0.00294619	1.67744e-11	60
	cg12568669	8	11666485	met-d-Omega_6	Omega-6 fatty acids	lipid	RP11-10A14.5	8	9053442	-0.608355	0.0409489	6.32032e-50	5	-0.0188145	0.00293079	1.36643e-10	59
	cg12568669	8	11666485	met-d-SFA	Saturated fatty acids	lipid	RP11-10A14.5	8	9053442	-0.608355	0.0409489	6.32032e-50	5	-0.0187404	0.00295493	2.26673e-10	59
	cg12568669	8	11666485	met-d-Omega_6_pct	Ratio of omega-6 fatty acids to total fatty acids	lipid	RP11-10A14.5	8	9053442	-0.608355	0.0409489	6.32032e-50	5	0.0173855	0.00284217	9.53573e-10	62
	cg12568669	8	11666485	met-d-PUFA	Polyunsaturated fatty acids	lipid	RP11-10A14.5	8	9053442	-0.608355	0.0409489	6.32032e-50	5	-0.0168797	0.00290499	6.22504e-09	60
	cg12568669	8	11666485	met-d-Creatinine	Creatinine	amino acid	RP11-10A14.5	8	9053442	-0.608355	0.0409489	6.32032e-50	5	-0.0150235	0.00259142	6.73523e-09	59
	cg12568669	8	11666485	met-d-bOHbutyrate	3-Hydroxybutyrate	lipid	MSRA	8	10099089	0.298211	0.0134374	4.04929e-109	19	0.131327	0.00359407	2.57278e-292	75
	cg12568669	8	11666485	met-d-Omega_6	Omega-6 fatty acids	lipid	MSRA	8	10099089	0.298211	0.0134374	4.04929e-109	19	0.0746673	0.0061206	3.13353e-34	74
	cg12568669	8	11666485	met-d-VLDL_TG	Triglycerides in VLDL	lipid	RP11-981G7.2	8	10335779	-0.218213	0.0197896	2.84321e-28	30	-0.0920321	0.0157149	4.73074e-09	6
	cg12568669	8	11666485	met-d-Total_TG	Total triglycerides	lipid	RP11-981G7.2	8	10335779	-0.218213	0.0197896	2.84321e-28	30	-0.0879551	0.01562	1.79254e-08	6
	cg12568669	8	11666485	met-d-MUFA	Monounsaturated fatty acids	lipid	RP11-981G7.2	8	10335779	-0.218213	0.0197896	2.84321e-28	30	-0.0866879	0.0158342	4.38198e-08	6
	cg12568669	8	11666485	met-d-TG_by_PG	Ratio of triglycerides to phosphoglycerides	lipid	XKR6	8	10906215	0.0481067	0.00660089	3.14812e-13	52	0.14806	0.0227133	7.09319e-11	7
	cg12568669	8	11666485	met-d-VLDL_TG	Triglycerides in VLDL	lipid	XKR6	8	10906215	0.0481067	0.00660089	3.14812e-13	52	0.145474	0.0226976	1.46244e-10	8
	cg12568669	8	11666485	met-d-PUFA_by_MUFA	Ratio of polyunsaturated fatty acids to monounsaturated fatty acids	lipid	XKR6	8	10906215	0.0481067	0.00660089	3.14812e-13	52	-0.144745	0.0226439	1.63501e-10	8
	cg12568669	8	11666485	met-d-MUFA	Monounsaturated fatty acids	lipid	XKR6	8	10906215	0.0481067	0.00660089	3.14812e-13	52	0.153322	0.0244828	3.79038e-10	7
	cg12568669	8	11666485	met-d-Total_TG	Total triglycerides	lipid	XKR6	8	10906215	0.0481067	0.00660089	3.14812e-13	52	0.136842	0.0227059	1.67319e-09	8
	cg12568669	8	11666485	met-d-MUFA	Monounsaturated fatty acids	lipid	SLC35G5	8	11189057	0.0897147	0.00870893	6.94024e-25	46	0.165017	0.0283698	6.00406e-09	6
	cg12568669	8	11666485	met-d-VLDL_TG	Triglycerides in VLDL	lipid	SLC35G5	8	11189057	0.0897147	0.00870893	6.94024e-25	46	0.127317	0.0224389	1.39555e-08	8
	cg12568669	8	11666485	met-d-bOHbutyrate	3-Hydroxybutyrate	lipid	SLC35G5	8	11189057	0.0897147	0.00870893	6.94024e-25	46	0.134472	0.0245737	4.44527e-08	8
	cg12568669	8	11666485	met-d-TG_by_PG	Ratio of triglycerides to phosphoglycerides	lipid	FAM167A	8	11305598	-0.320093	0.0133969	3.6184e-126	33	0.077334	0.00124208	0	81
	cg12568669	8	11666485	met-d-VLDL_TG	Triglycerides in VLDL	lipid	FAM167A	8	11305598	-0.320093	0.0133969	3.6184e-126	33	-0.0721249	0.0059561	9.41603e-34	81
	cg12568669	8	11666485	met-d-MUFA	Monounsaturated fatty acids	lipid	FAM167A	8	11305598	-0.320093	0.0133969	3.6184e-126	33	-0.0735544	0.0062837	1.19336e-31	79
	cg12568669	8	11666485	met-d-Total_TG	Total triglycerides	lipid	FAM167A	8	11305598	-0.320093	0.0133969	3.6184e-126	33	-0.0679709	0.00597856	5.95977e-30	81
	cg12568669	8	11666485	met-d-HDL_TG	Triglycerides in HDL	lipid	FAM167A	8	11305598	-0.320093	0.0133969	3.6184e-126	33	-0.0666412	0.00632751	6.15267e-26	79
	cg12568669	8	11666485	met-d-PUFA_by_MUFA	Ratio of polyunsaturated fatty acids to monounsaturated fatty acids	lipid	FAM167A	8	11305598	-0.320093	0.0133969	3.6184e-126	33	0.061251	0.00586462	1.55853e-25	82
	cg12568669	8	11666485	met-d-PUFA_by_MUFA	Ratio of polyunsaturated fatty acids to monounsaturated fatty acids	lipid	BLK	8	11386811	0.179452	0.00967895	9.73838e-77	38	-0.116126	0.00760024	1.05128e-52	72
	cg12568669	8	11666485	met-d-TG_by_PG	Ratio of triglycerides to phosphoglycerides	lipid	BLK	8	11386811	0.179452	0.00967895	9.73838e-77	38	0.109708	0.00729687	4.33302e-51	72
	cg12568669	8	11666485	met-d-VLDL_TG	Triglycerides in VLDL	lipid	BLK	8	11386811	0.179452	0.00967895	9.73838e-77	38	0.111909	0.00767478	3.68848e-48	71
	cg12568669	8	11666485	met-d-Total_TG	Total triglycerides	lipid	BLK	8	11386811	0.179452	0.00967895	9.73838e-77	38	0.108039	0.0076746	5.22514e-45	71
	cg12568669	8	11666485	met-d-MUFA	Monounsaturated fatty acids	lipid	BLK	8	11386811	0.179452	0.00967895	9.73838e-77	38	0.110096	0.00786919	1.77609e-44	72
	cg12568669	8	11666485	met-d-HDL_TG	Triglycerides in HDL	lipid	BLK	8	11386811	0.179452	0.00967895	9.73838e-77	38	0.0914633	0.0078162	1.24829e-31	71
	cg12568669	8	11666485	met-d-VLDL_L	Total lipids in VLDL	lipid	BLK	8	11386811	0.179452	0.00967895	9.73838e-77	38	0.0825509	0.00761901	2.35332e-27	72
	cg12568669	8	11666485	met-d-Total_FA	Total fatty acids	lipid	BLK	8	11386811	0.179452	0.00967895	9.73838e-77	38	0.0810897	0.00774734	1.22738e-25	72
	cg12568669	8	11666485	met-d-PUFA	Polyunsaturated fatty acids	lipid	BLK	8	11386811	0.179452	0.00967895	9.73838e-77	38	0.0613017	0.0059381	5.52045e-25	73
	cg12568669	8	11666485	met-d-Omega_6	Omega-6 fatty acids	lipid	BLK	8	11386811	0.179452	0.00967895	9.73838e-77	38	0.0431753	0.00640644	1.59078e-11	72
	cg12568669	8	11666485	met-d-VLDL_TG	Triglycerides in VLDL	lipid	RP11-148O21.4	8	11414645	0.233147	0.0201545	5.98904e-31	38	0.0540285	0.00813217	3.05699e-11	13
	cg12568669	8	11666485	met-d-MUFA	Monounsaturated fatty acids	lipid	RP11-148O21.4	8	11414645	0.233147	0.0201545	5.98904e-31	38	0.0502596	0.0081829	8.14784e-10	14
	cg12568669	8	11666485	met-d-bOHbutyrate	3-Hydroxybutyrate	lipid	RP11-148O21.4	8	11414645	0.233147	0.0201545	5.98904e-31	38	0.0500067	0.00826847	1.46766e-09	15
	cg12568669	8	11666485	met-d-Total_TG	Total triglycerides	lipid	RP11-148O21.4	8	11414645	0.233147	0.0201545	5.98904e-31	38	0.0474767	0.00795441	2.39291e-09	14
	cg12568669	8	11666485	met-d-TG_by_PG	Ratio of triglycerides to phosphoglycerides	lipid	RP11-148O21.4	8	11414645	0.233147	0.0201545	5.98904e-31	38	0.0422042	0.00760926	2.91555e-08	14
	cg12568669	8	11666485	met-d-PUFA_by_MUFA	Ratio of polyunsaturated fatty acids to monounsaturated fatty acids	lipid	RP11-148O21.4	8	11414645	0.233147	0.0201545	5.98904e-31	38	-0.0431474	0.00787154	4.21881e-08	14
	cg12568669	8	11666485	met-d-VLDL_TG	Triglycerides in VLDL	lipid	NEIL2	8	11636001	-0.302064	0.0135676	8.32678e-110	30	-0.0784469	0.00802604	1.45521e-22	28
	cg12568669	8	11666485	met-d-Total_TG	Total triglycerides	lipid	NEIL2	8	11636001	-0.302064	0.0135676	8.32678e-110	30	-0.0777354	0.008015	3.05263e-22	28
	cg12568669	8	11666485	met-d-MUFA	Monounsaturated fatty acids	lipid	NEIL2	8	11636001	-0.302064	0.0135676	8.32678e-110	30	-0.0783047	0.00827672	3.0547e-21	27
	cg12568669	8	11666485	met-d-PUFA_by_MUFA	Ratio of polyunsaturated fatty acids to monounsaturated fatty acids	lipid	NEIL2	8	11636001	-0.302064	0.0135676	8.32678e-110	30	0.069085	0.0081165	1.71435e-17	29
	cg12568669	8	11666485	met-d-Total_FA	Total fatty acids	lipid	NEIL2	8	11636001	-0.302064	0.0135676	8.32678e-110	30	-0.0681275	0.00819447	9.266e-17	29
	cg12568669	8	11666485	met-d-VLDL_L	Total lipids in VLDL	lipid	NEIL2	8	11636001	-0.302064	0.0135676	8.32678e-110	30	-0.0662633	0.00805365	1.90791e-16	28
	cg12568669	8	11666485	met-d-TG_by_PG	Ratio of triglycerides to phosphoglycerides	lipid	NEIL2	8	11636001	-0.302064	0.0135676	8.32678e-110	30	-0.0605127	0.00765472	2.67347e-15	28
	cg12568669	8	11666485	met-d-HDL_TG	Triglycerides in HDL	lipid	NEIL2	8	11636001	-0.302064	0.0135676	8.32678e-110	30	-0.0705092	0.00894917	3.30399e-15	28
	cg12568669	8	11666485	met-d-SFA	Saturated fatty acids	lipid	NEIL2	8	11636001	-0.302064	0.0135676	8.32678e-110	30	-0.0602609	0.00813436	1.28043e-13	30
	cg12568669	8	11666485	met-d-Omega_6_pct	Ratio of omega-6 fatty acids to total fatty acids	lipid	NEIL2	8	11636001	-0.302064	0.0135676	8.32678e-110	30	0.0497031	0.00791355	3.36927e-10	30
	cg12568669	8	11666485	met-d-Creatinine	Creatinine	amino acid	NEIL2	8	11636001	-0.302064	0.0135676	8.32678e-110	30	-0.0425002	0.00705715	1.71967e-09	31
	cg12568669	8	11666485	met-d-Omega_6	Omega-6 fatty acids	lipid	NEIL2	8	11636001	-0.302064	0.0135676	8.32678e-110	30	-0.0465798	0.00779136	2.2534e-09	30
	cg12568669	8	11666485	met-d-PUFA	Polyunsaturated fatty acids	lipid	NEIL2	8	11636001	-0.302064	0.0135676	8.32678e-110	30	-0.0460481	0.00778704	3.3505e-09	31
	cg12568669	8	11666485	met-d-bOHbutyrate	3-Hydroxybutyrate	lipid	NEIL2	8	11636001	-0.302064	0.0135676	8.32678e-110	30	-0.0448391	0.00806738	2.72771e-08	32
	cg12568669	8	11666485	met-d-VLDL_TG	Triglycerides in VLDL	lipid	FDFT1	8	11674950	-0.431538	0.0187018	8.31659e-118	25	-0.0501349	0.00475535	5.4817e-26	80
	cg12568669	8	11666485	met-d-MUFA	Monounsaturated fatty acids	lipid	FDFT1	8	11674950	-0.431538	0.0187018	8.31659e-118	25	-0.0345672	0.00385635	3.13943e-19	81
	cg12568669	8	11666485	met-d-Total_TG	Total triglycerides	lipid	FDFT1	8	11674950	-0.431538	0.0187018	8.31659e-118	25	-0.0319911	0.00376978	2.13522e-17	81
	cg12568669	8	11666485	met-d-Total_FA	Total fatty acids	lipid	FDFT1	8	11674950	-0.431538	0.0187018	8.31659e-118	25	-0.0319962	0.00378597	2.88179e-17	81
	cg12568669	8	11666485	met-d-HDL_TG	Triglycerides in HDL	lipid	FDFT1	8	11674950	-0.431538	0.0187018	8.31659e-118	25	-0.0312788	0.00382714	3.01056e-16	81
	cg12568669	8	11666485	met-d-PUFA	Polyunsaturated fatty acids	lipid	FDFT1	8	11674950	-0.431538	0.0187018	8.31659e-118	25	-0.030273	0.00382822	2.61867e-15	80
	cg12568669	8	11666485	met-d-SFA	Saturated fatty acids	lipid	FDFT1	8	11674950	-0.431538	0.0187018	8.31659e-118	25	-0.0284826	0.00375441	3.28804e-14	82
	cg12568669	8	11666485	met-d-Omega_6	Omega-6 fatty acids	lipid	FDFT1	8	11674950	-0.431538	0.0187018	8.31659e-118	25	-0.0284801	0.00377345	4.43694e-14	81
	cg12568669	8	11666485	met-d-PUFA_by_MUFA	Ratio of polyunsaturated fatty acids to monounsaturated fatty acids	lipid	FDFT1	8	11674950	-0.431538	0.0187018	8.31659e-118	25	0.0287159	0.00380998	4.80834e-14	81
	cg12568669	8	11666485	met-d-bOHbutyrate	3-Hydroxybutyrate	lipid	FDFT1	8	11674950	-0.431538	0.0187018	8.31659e-118	25	-0.0288986	0.00384197	5.40201e-14	84
	cg12568669	8	11666485	met-d-VLDL_L	Total lipids in VLDL	lipid	FDFT1	8	11674950	-0.431538	0.0187018	8.31659e-118	25	-0.0256156	0.00370532	4.73798e-12	84
	cg12568669	8	11666485	met-d-TG_by_PG	Ratio of triglycerides to phosphoglycerides	lipid	FDFT1	8	11674950	-0.431538	0.0187018	8.31659e-118	25	-0.0246814	0.00366532	1.65347e-11	82
	cg12568669	8	11666485	met-d-Omega_6_pct	Ratio of omega-6 fatty acids to total fatty acids	lipid	FDFT1	8	11674950	-0.431538	0.0187018	8.31659e-118	25	0.0213725	0.00366797	5.65058e-09	85
	cg15426459	8	11813211	met-d-VLDL_size	Average diameter for VLDL particles	lipid	RP11-981G7.2	8	10335779	0.2902	0.0406302	9.16588e-13	7	-0.100606	0.0154672	7.79605e-11	6
	cg15426459	8	11813211	met-d-VLDL_size	Average diameter for VLDL particles	lipid	XKR6	8	10906215	-0.10193	0.0126354	7.20373e-16	14	0.155386	0.0221767	2.43988e-12	9
	cg15426459	8	11813211	met-d-VLDL_size	Average diameter for VLDL particles	lipid	SLC35G5	8	11189057	-0.0595782	0.0101031	3.70086e-09	15	0.166933	0.0224822	1.12699e-13	8
	cg15426459	8	11813211	met-d-VLDL_size	Average diameter for VLDL particles	lipid	FAM167A	8	11305598	0.446307	0.0247967	1.99561e-72	11	-0.083547	0.00585768	3.73086e-46	82
	cg15426459	8	11813211	met-d-VLDL_size	Average diameter for VLDL particles	lipid	BLK	8	11386811	-0.328982	0.0200902	2.87296e-60	12	0.125574	0.00768058	4.37875e-60	71
	cg15426459	8	11813211	met-d-VLDL_size	Average diameter for VLDL particles	lipid	RP11-148O21.4	8	11414645	-0.407122	0.0396324	9.37902e-25	10	0.0654715	0.00832102	3.59762e-15	13
	cg15426459	8	11813211	met-d-VLDL_size	Average diameter for VLDL particles	lipid	NEIL2	8	11636001	0.150303	0.025591	4.27322e-09	6	-0.0827006	0.00804568	8.77321e-25	29
	cg15426459	8	11813211	met-d-VLDL_size	Average diameter for VLDL particles	lipid	FDFT1	8	11674950	0.295837	0.0344501	8.89503e-18	4	-0.0551514	0.00464921	1.85292e-32	81
	cg08302650	8	145750040	met-d-Ala	Alanine	amino acid	CYHR1	8	145683012	-0.120321	0.0117839	1.77599e-24	3	-0.228001	0.0405333	1.85475e-08	3
	cg08302650	8	145750040	met-d-Ala	Alanine	amino acid	CTD-2517M22.14	8	145725914	0.654327	0.0364599	5.11215e-72	3	0.0497393	0.00757708	5.22293e-11	10
	cg08302650	8	145750040	met-d-Ala	Alanine	amino acid	LRRC14	8	145746966	0.645836	0.0286465	1.50343e-112	3	0.0571406	0.00685907	8.039e-17	32
	cg21160290	9	136149941	met-d-LDL_PL	Phospholipids in LDL	lipid	ABO	9	136140835	-0.228402	0.0121778	1.7407e-78	3	-0.0574745	0.00549454	1.31433e-25	26
	cg21160290	9	136149941	met-d-IDL_P	Concentration of IDL particles	lipid	ABO	9	136140835	-0.228402	0.0121778	1.7407e-78	3	-0.0567908	0.00543263	1.40984e-25	26
	cg21160290	9	136149941	met-d-IDL_FC	Free cholesterol in IDL	lipid	ABO	9	136140835	-0.228402	0.0121778	1.7407e-78	3	-0.0547099	0.0053148	7.50864e-25	26
	cg21160290	9	136149941	met-d-LDL_C	LDL cholesterol	lipid	ABO	9	136140835	-0.228402	0.0121778	1.7407e-78	3	-0.0553559	0.00548424	5.89476e-24	26
	cg21160290	9	136149941	met-d-LDL_L	Total lipids in LDL	lipid	ABO	9	136140835	-0.228402	0.0121778	1.7407e-78	3	-0.0550277	0.00548247	1.04771e-23	26
	cg21160290	9	136149941	met-d-non_HDL_C	Total cholesterol minus HDL-C	lipid	ABO	9	136140835	-0.228402	0.0121778	1.7407e-78	3	-0.0546778	0.00546949	1.57293e-23	26
	cg21160290	9	136149941	met-d-IDL_C	Cholesterol in IDL	lipid	ABO	9	136140835	-0.228402	0.0121778	1.7407e-78	3	-0.0521923	0.00529083	5.92327e-23	26
	cg21160290	9	136149941	met-d-LDL_CE	Cholesteryl esters in LDL	lipid	ABO	9	136140835	-0.228402	0.0121778	1.7407e-78	3	-0.0538481	0.00548048	8.74879e-23	26
	cg21160290	9	136149941	met-d-IDL_L	Total lipids in IDL	lipid	ABO	9	136140835	-0.228402	0.0121778	1.7407e-78	3	-0.0512421	0.00530433	4.43958e-22	26
	cg21160290	9	136149941	met-d-IDL_CE	Cholesteryl esters in IDL	lipid	ABO	9	136140835	-0.228402	0.0121778	1.7407e-78	3	-0.0508704	0.00528381	6.11415e-22	26
	cg21160290	9	136149941	met-d-Remnant_C	Remnant cholesterol (non-HDL, non-LDL -cholesterol)	lipid	ABO	9	136140835	-0.228402	0.0121778	1.7407e-78	3	-0.0518073	0.00545024	1.99068e-21	26
	cg21160290	9	136149941	met-d-ApoB	Apolipoprotein B	protein	ABO	9	136140835	-0.228402	0.0121778	1.7407e-78	3	-0.0511645	0.00547583	9.3035e-21	26
	cg21160290	9	136149941	met-d-IDL_PL	Phospholipids in IDL	lipid	ABO	9	136140835	-0.228402	0.0121778	1.7407e-78	3	-0.0493744	0.00528789	9.88629e-21	26
	cg21160290	9	136149941	met-d-Total_C	Total cholesterol	lipid	ABO	9	136140835	-0.228402	0.0121778	1.7407e-78	3	-0.0484192	0.00532883	1.02487e-19	26
	cg21160290	9	136149941	met-d-Total_CE	Total esterified cholesterol	lipid	ABO	9	136140835	-0.228402	0.0121778	1.7407e-78	3	-0.0481878	0.00530987	1.13538e-19	26
	cg21160290	9	136149941	met-d-LDL_P	Concentration of LDL particles	lipid	ABO	9	136140835	-0.228402	0.0121778	1.7407e-78	3	-0.0495938	0.0054742	1.30983e-19	26
	cg21160290	9	136149941	met-d-Total_FC	Total free cholesterol	lipid	ABO	9	136140835	-0.228402	0.0121778	1.7407e-78	3	-0.0480901	0.00537209	3.49583e-19	26
	cg21160290	9	136149941	met-d-VLDL_CE	Cholesteryl esters in VLDL	lipid	ABO	9	136140835	-0.228402	0.0121778	1.7407e-78	3	-0.0476632	0.00546243	2.64686e-18	26
	cg21160290	9	136149941	met-d-LDL_FC	Free cholesterol in LDL	lipid	ABO	9	136140835	-0.228402	0.0121778	1.7407e-78	3	-0.0471306	0.0060927	1.02928e-14	25
	cg21160290	9	136149941	met-d-VLDL_C	VLDL cholesterol	lipid	ABO	9	136140835	-0.228402	0.0121778	1.7407e-78	3	-0.041844	0.00544689	1.56394e-14	26
	cg21160290	9	136149941	met-d-Sphingomyelins	Sphingomyelins	lipid	ABO	9	136140835	-0.228402	0.0121778	1.7407e-78	3	-0.038266	0.00511787	7.60765e-14	26
	cg21160290	9	136149941	met-d-ApoB_by_ApoA1	Ratio of apolipoprotein B to apolipoprotein A1	protein	ABO	9	136140835	-0.228402	0.0121778	1.7407e-78	3	-0.0398594	0.00536489	1.08864e-13	26
	cg21160290	9	136149941	met-d-Total_L	Total lipids in lipoprotein particles	lipid	ABO	9	136140835	-0.228402	0.0121778	1.7407e-78	3	-0.0373835	0.00536632	3.25343e-12	26
	cg21160290	9	136149941	met-d-LA	Linoleic acid	lipid	ABO	9	136140835	-0.228402	0.0121778	1.7407e-78	3	-0.0354958	0.00534945	3.23617e-11	26
	cg21160290	9	136149941	met-d-VLDL_P	Concentration of VLDL particles	lipid	ABO	9	136140835	-0.228402	0.0121778	1.7407e-78	3	-0.0355448	0.00541422	5.20069e-11	26
	cg21160290	9	136149941	met-d-IDL_FC_pct	Free cholesterol to total lipids ratio in IDL	lipid	ABO	9	136140835	-0.228402	0.0121778	1.7407e-78	3	-0.035255	0.00539632	6.43978e-11	26
	cg21160290	9	136149941	met-d-Omega_6	Omega-6 fatty acids	lipid	ABO	9	136140835	-0.228402	0.0121778	1.7407e-78	3	-0.0344534	0.00532513	9.80328e-11	26
	cg21160290	9	136149941	met-d-Total_PL	Total phospholipids in lipoprotein particles	lipid	ABO	9	136140835	-0.228402	0.0121778	1.7407e-78	3	-0.0317191	0.00520335	1.08821e-09	26
	cg21160290	9	136149941	met-d-VLDL_FC	Free cholesterol in VLDL	lipid	ABO	9	136140835	-0.228402	0.0121778	1.7407e-78	3	-0.0326327	0.00539787	1.48964e-09	26
	cg21160290	9	136149941	met-d-Cholines	Total cholines	amino acid	ABO	9	136140835	-0.228402	0.0121778	1.7407e-78	3	-0.031648	0.00531317	2.57672e-09	25
	cg22535403	9	136150032	met-d-LDL_PL	Phospholipids in LDL	lipid	ABO	9	136140835	-0.233214	0.0121101	1.21261e-82	5	-0.0574745	0.00549454	1.31433e-25	26
	cg22535403	9	136150032	met-d-IDL_P	Concentration of IDL particles	lipid	ABO	9	136140835	-0.233214	0.0121101	1.21261e-82	5	-0.0567908	0.00543263	1.40984e-25	26
	cg22535403	9	136150032	met-d-IDL_FC	Free cholesterol in IDL	lipid	ABO	9	136140835	-0.233214	0.0121101	1.21261e-82	5	-0.0547099	0.0053148	7.50864e-25	26
	cg22535403	9	136150032	met-d-LDL_C	LDL cholesterol	lipid	ABO	9	136140835	-0.233214	0.0121101	1.21261e-82	5	-0.0553559	0.00548424	5.89476e-24	26
	cg22535403	9	136150032	met-d-LDL_L	Total lipids in LDL	lipid	ABO	9	136140835	-0.233214	0.0121101	1.21261e-82	5	-0.0550277	0.00548247	1.04771e-23	26
	cg22535403	9	136150032	met-d-non_HDL_C	Total cholesterol minus HDL-C	lipid	ABO	9	136140835	-0.233214	0.0121101	1.21261e-82	5	-0.0546778	0.00546949	1.57293e-23	26
	cg22535403	9	136150032	met-d-IDL_C	Cholesterol in IDL	lipid	ABO	9	136140835	-0.233214	0.0121101	1.21261e-82	5	-0.0521923	0.00529083	5.92327e-23	26
	cg22535403	9	136150032	met-d-LDL_CE	Cholesteryl esters in LDL	lipid	ABO	9	136140835	-0.233214	0.0121101	1.21261e-82	5	-0.0538481	0.00548048	8.74879e-23	26
	cg22535403	9	136150032	met-d-IDL_L	Total lipids in IDL	lipid	ABO	9	136140835	-0.233214	0.0121101	1.21261e-82	5	-0.0512421	0.00530433	4.43958e-22	26
	cg22535403	9	136150032	met-d-IDL_CE	Cholesteryl esters in IDL	lipid	ABO	9	136140835	-0.233214	0.0121101	1.21261e-82	5	-0.0508704	0.00528381	6.11415e-22	26
	cg22535403	9	136150032	met-d-Remnant_C	Remnant cholesterol (non-HDL, non-LDL -cholesterol)	lipid	ABO	9	136140835	-0.233214	0.0121101	1.21261e-82	5	-0.0518073	0.00545024	1.99068e-21	26
	cg22535403	9	136150032	met-d-ApoB	Apolipoprotein B	protein	ABO	9	136140835	-0.233214	0.0121101	1.21261e-82	5	-0.0511645	0.00547583	9.3035e-21	26
	cg22535403	9	136150032	met-d-IDL_PL	Phospholipids in IDL	lipid	ABO	9	136140835	-0.233214	0.0121101	1.21261e-82	5	-0.0493744	0.00528789	9.88629e-21	26
	cg22535403	9	136150032	met-d-Total_C	Total cholesterol	lipid	ABO	9	136140835	-0.233214	0.0121101	1.21261e-82	5	-0.0484192	0.00532883	1.02487e-19	26
	cg22535403	9	136150032	met-d-Total_CE	Total esterified cholesterol	lipid	ABO	9	136140835	-0.233214	0.0121101	1.21261e-82	5	-0.0481878	0.00530987	1.13538e-19	26
	cg22535403	9	136150032	met-d-LDL_P	Concentration of LDL particles	lipid	ABO	9	136140835	-0.233214	0.0121101	1.21261e-82	5	-0.0495938	0.0054742	1.30983e-19	26
	cg22535403	9	136150032	met-d-Total_FC	Total free cholesterol	lipid	ABO	9	136140835	-0.233214	0.0121101	1.21261e-82	5	-0.0480901	0.00537209	3.49583e-19	26
	cg22535403	9	136150032	met-d-VLDL_CE	Cholesteryl esters in VLDL	lipid	ABO	9	136140835	-0.233214	0.0121101	1.21261e-82	5	-0.0476632	0.00546243	2.64686e-18	26
	cg22535403	9	136150032	met-d-LDL_FC	Free cholesterol in LDL	lipid	ABO	9	136140835	-0.233214	0.0121101	1.21261e-82	5	-0.0471306	0.0060927	1.02928e-14	25
	cg22535403	9	136150032	met-d-VLDL_C	VLDL cholesterol	lipid	ABO	9	136140835	-0.233214	0.0121101	1.21261e-82	5	-0.041844	0.00544689	1.56394e-14	26
	cg22535403	9	136150032	met-d-Sphingomyelins	Sphingomyelins	lipid	ABO	9	136140835	-0.233214	0.0121101	1.21261e-82	5	-0.038266	0.00511787	7.60765e-14	26
	cg22535403	9	136150032	met-d-ApoB_by_ApoA1	Ratio of apolipoprotein B to apolipoprotein A1	protein	ABO	9	136140835	-0.233214	0.0121101	1.21261e-82	5	-0.0398594	0.00536489	1.08864e-13	26
	cg22535403	9	136150032	met-d-Total_L	Total lipids in lipoprotein particles	lipid	ABO	9	136140835	-0.233214	0.0121101	1.21261e-82	5	-0.0373835	0.00536632	3.25343e-12	26
	cg22535403	9	136150032	met-d-LA	Linoleic acid	lipid	ABO	9	136140835	-0.233214	0.0121101	1.21261e-82	5	-0.0354958	0.00534945	3.23617e-11	26
	cg22535403	9	136150032	met-d-VLDL_P	Concentration of VLDL particles	lipid	ABO	9	136140835	-0.233214	0.0121101	1.21261e-82	5	-0.0355448	0.00541422	5.20069e-11	26
	cg22535403	9	136150032	met-d-IDL_FC_pct	Free cholesterol to total lipids ratio in IDL	lipid	ABO	9	136140835	-0.233214	0.0121101	1.21261e-82	5	-0.035255	0.00539632	6.43978e-11	26
	cg22535403	9	136150032	met-d-Omega_6	Omega-6 fatty acids	lipid	ABO	9	136140835	-0.233214	0.0121101	1.21261e-82	5	-0.0344534	0.00532513	9.80328e-11	26
	cg22535403	9	136150032	met-d-Total_PL	Total phospholipids in lipoprotein particles	lipid	ABO	9	136140835	-0.233214	0.0121101	1.21261e-82	5	-0.0317191	0.00520335	1.08821e-09	26
	cg19307003	11	60775715	met-d-Omega_3	Omega-3 fatty acids	lipid	CD6	11	60763482	-0.1978	0.0111731	3.96033e-70	3	-0.0797172	0.013973	1.1628e-08	10
	cg04046629	11	60775831	met-d-Omega_3	Omega-3 fatty acids	lipid	CD6	11	60763482	-0.197407	0.0111277	2.05748e-70	3	-0.0797172	0.013973	1.1628e-08	10
	cg27098804	11	60776124	met-d-Omega_3	Omega-3 fatty acids	lipid	CD6	11	60763482	-0.170204	0.00905815	9.0898e-79	4	-0.0797172	0.013973	1.1628e-08	10
	cg10158843	11	60776172	met-d-Omega_3	Omega-3 fatty acids	lipid	CD6	11	60763482	-0.213964	0.0175941	5.00654e-34	6	-0.0797172	0.013973	1.1628e-08	10
	cg26786045	11	61672207	met-d-PUFA_by_MUFA	Ratio of polyunsaturated fatty acids to monounsaturated fatty acids	lipid	TMEM258	11	61558354	0.0657031	0.0112209	4.75823e-09	8	-0.474471	0.0182885	2.1444e-148	10
	cg26786045	11	61672207	met-d-PUFA_pct	Ratio of polyunsaturated fatty acids to total fatty acids	lipid	TMEM258	11	61558354	0.0657031	0.0112209	4.75823e-09	8	-0.337395	0.0157708	1.53e-101	12
	cg26786045	11	61672207	met-d-Sphingomyelins	Sphingomyelins	lipid	TMEM258	11	61558354	0.0657031	0.0112209	4.75823e-09	8	-0.325429	0.0155365	2.03772e-97	10
	cg26786045	11	61672207	met-d-PUFA	Polyunsaturated fatty acids	lipid	TMEM258	11	61558354	0.0657031	0.0112209	4.75823e-09	8	-0.264837	0.0149071	1.3e-70	12
	cg26786045	11	61672207	met-d-PUFA_by_MUFA	Ratio of polyunsaturated fatty acids to monounsaturated fatty acids	lipid	FADS1	11	61581944	0.100858	0.010173	3.60898e-23	6	-0.338934	0.016544	2.82545e-93	15
	cg26786045	11	61672207	met-d-PUFA_pct	Ratio of polyunsaturated fatty acids to total fatty acids	lipid	FADS1	11	61581944	0.100858	0.010173	3.60898e-23	6	-0.158469	0.00874386	2.08158e-73	21
	cg26786045	11	61672207	met-d-Sphingomyelins	Sphingomyelins	lipid	FADS1	11	61581944	0.100858	0.010173	3.60898e-23	6	-0.140251	0.00846987	1.38305e-61	19
	cg26786045	11	61672207	met-d-PUFA	Polyunsaturated fatty acids	lipid	FADS1	11	61581944	0.100858	0.010173	3.60898e-23	6	-0.111967	0.0086716	3.85475e-38	19
	cg26786045	11	61672207	met-d-PUFA_by_MUFA	Ratio of polyunsaturated fatty acids to monounsaturated fatty acids	lipid	FADS2	11	61597639	0.154981	0.0111363	5.01192e-44	4	-0.111034	0.00495805	4.43743e-111	26
	cg26786045	11	61672207	met-d-PUFA_pct	Ratio of polyunsaturated fatty acids to total fatty acids	lipid	FADS2	11	61597639	0.154981	0.0111363	5.01192e-44	4	-0.0834783	0.00484835	1.94945e-66	30
	cg26786045	11	61672207	met-d-Sphingomyelins	Sphingomyelins	lipid	FADS2	11	61597639	0.154981	0.0111363	5.01192e-44	4	-0.0761263	0.00474151	5.24952e-58	28
	cg26786045	11	61672207	met-d-PUFA	Polyunsaturated fatty acids	lipid	FADS2	11	61597639	0.154981	0.0111363	5.01192e-44	4	-0.0620278	0.00487925	5.03514e-37	27
	cg26786045	11	61672207	met-d-PUFA_by_MUFA	Ratio of polyunsaturated fatty acids to monounsaturated fatty acids	lipid	BEST1	11	61725140	0.140759	0.0108918	3.32107e-38	7	-0.307193	0.0180548	6.4138e-65	11
	cg26786045	11	61672207	met-d-Sphingomyelins	Sphingomyelins	lipid	BEST1	11	61725140	0.140759	0.0108918	3.32107e-38	7	-0.12366	0.0138583	4.52953e-19	12
	cg21033440	11	65409861	met-d-IDL_FC_pct	Free cholesterol to total lipids ratio in IDL	lipid	KCNK7	11	65361896	0.140975	0.01146	8.88959e-35	8	-0.163678	0.0251152	7.16755e-11	7
	cg21033440	11	65409861	met-d-IDL_TG_pct	Triglycerides to total lipids ratio in IDL	lipid	KCNK7	11	65361896	0.140975	0.01146	8.88959e-35	8	0.146268	0.0239734	1.05239e-09	8
	cg21033440	11	65409861	met-d-MUFA_pct	Ratio of monounsaturated fatty acids to total fatty acids	lipid	KCNK7	11	65361896	0.140975	0.01146	8.88959e-35	8	0.12866	0.0235652	4.7686e-08	7
	cg10504392	12	110044639	met-d-HDL_PL	Phospholipids in HDL	lipid	MMAB	12	110002467	-0.199102	0.0131565	9.76217e-52	3	-0.116338	0.0172277	1.44845e-11	11
	cg10504392	12	110044639	met-d-HDL_L	Total lipids in HDL	lipid	MMAB	12	110002467	-0.199102	0.0131565	9.76217e-52	3	-0.108598	0.0170915	2.09907e-10	11
	cg10504392	12	110044639	met-d-ApoA1	Apolipoprotein A1	protein	MMAB	12	110002467	-0.199102	0.0131565	9.76217e-52	3	-0.109021	0.0173736	3.49395e-10	11
	cg25459280	12	124492549	met-d-TG_by_PG	Ratio of triglycerides to phosphoglycerides	lipid	ZNF664	12	124478189	-0.147719	0.00746373	3.52125e-87	14	0.176961	0.0212547	8.38295e-17	9
	cg25459280	12	124492549	met-d-HDL_CE	Cholesteryl esters in HDL	lipid	ZNF664	12	124478189	-0.147719	0.00746373	3.52125e-87	14	-0.170263	0.0208026	2.73001e-16	8
	cg25459280	12	124492549	met-d-HDL_C	HDL cholesterol	lipid	ZNF664	12	124478189	-0.147719	0.00746373	3.52125e-87	14	-0.164098	0.0206032	1.657e-15	8
	cg25459280	12	124492549	met-d-ApoB_by_ApoA1	Ratio of apolipoprotein B to apolipoprotein A1	protein	ZNF664	12	124478189	-0.147719	0.00746373	3.52125e-87	14	0.182563	0.0233577	5.45562e-15	9
	cg25459280	12	124492549	met-d-HDL_L	Total lipids in HDL	lipid	ZNF664	12	124478189	-0.147719	0.00746373	3.52125e-87	14	-0.162232	0.020767	5.62874e-15	9
	cg25459280	12	124492549	met-d-HDL_PL	Phospholipids in HDL	lipid	ZNF664	12	124478189	-0.147719	0.00746373	3.52125e-87	14	-0.158118	0.0209121	3.99627e-14	9
	cg25459280	12	124492549	met-d-ApoA1	Apolipoprotein A1	protein	ZNF664	12	124478189	-0.147719	0.00746373	3.52125e-87	14	-0.153826	0.0210564	2.76356e-13	9
	cg25459280	12	124492549	met-d-HDL_size	Average diameter for HDL particles	lipid	ZNF664	12	124478189	-0.147719	0.00746373	3.52125e-87	14	-0.143959	0.0201746	9.63378e-13	8
	cg25459280	12	124492549	met-d-VLDL_TG	Triglycerides in VLDL	lipid	ZNF664	12	124478189	-0.147719	0.00746373	3.52125e-87	14	0.153843	0.0221489	3.76214e-12	9
	cg25459280	12	124492549	met-d-VLDL_L	Total lipids in VLDL	lipid	ZNF664	12	124478189	-0.147719	0.00746373	3.52125e-87	14	0.15875	0.0228636	3.82908e-12	9
	cg25459280	12	124492549	met-d-HDL_FC	Free cholesterol in HDL	lipid	ZNF664	12	124478189	-0.147719	0.00746373	3.52125e-87	14	-0.138684	0.0202658	7.74108e-12	8
	cg25459280	12	124492549	met-d-VLDL_PL	Phospholipids in VLDL	lipid	ZNF664	12	124478189	-0.147719	0.00746373	3.52125e-87	14	0.15908	0.02325	7.79962e-12	9
	cg25459280	12	124492549	met-d-VLDL_P	Concentration of VLDL particles	lipid	ZNF664	12	124478189	-0.147719	0.00746373	3.52125e-87	14	0.15462	0.023096	2.1618e-11	9
	cg25459280	12	124492549	met-d-Total_TG	Total triglycerides	lipid	ZNF664	12	124478189	-0.147719	0.00746373	3.52125e-87	14	0.147517	0.0220818	2.38137e-11	9
	cg25459280	12	124492549	met-d-VLDL_FC	Free cholesterol in VLDL	lipid	ZNF664	12	124478189	-0.147719	0.00746373	3.52125e-87	14	0.155272	0.0233722	3.06387e-11	9
	cg25459280	12	124492549	met-d-HDL_P	Concentration of HDL particles	lipid	ZNF664	12	124478189	-0.147719	0.00746373	3.52125e-87	14	-0.133738	0.0212973	3.39532e-10	9
	cg25459280	12	124492549	met-d-VLDL_C	VLDL cholesterol	lipid	ZNF664	12	124478189	-0.147719	0.00746373	3.52125e-87	14	0.147394	0.0234722	3.3967e-10	8
	cg25459280	12	124492549	met-d-VLDL_size	Average diameter for VLDL particles	lipid	ZNF664	12	124478189	-0.147719	0.00746373	3.52125e-87	14	0.129352	0.0212083	1.06657e-09	8
	cg25459280	12	124492549	met-d-VLDL_CE	Cholesteryl esters in VLDL	lipid	ZNF664	12	124478189	-0.147719	0.00746373	3.52125e-87	14	0.133345	0.0229023	5.80336e-09	9
	cg10760299	15	45669010	met-d-Creatinine	Creatinine	amino acid	SLC28A2-AS1	15	45557666	-0.379364	0.0211737	8.73288e-72	7	-0.0676598	0.00838422	7.03585e-16	8
	cg10760299	15	45669010	met-d-Creatinine	Creatinine	amino acid	GATM	15	45673869	-0.563346	0.0191955	2.55007e-189	8	-0.0819025	0.00618861	5.55321e-40	39
	cg10760299	15	45669010	met-d-Creatinine	Creatinine	amino acid	SPATA5L1	15	45704073	0.846901	0.0269431	7.18664e-217	8	0.0535777	0.00392173	1.7184e-42	54
	cg07729025	16	56883034	met-d-HDL_P	Concentration of HDL particles	lipid	HERPUD1	16	56971879	-0.117331	0.0196829	2.50593e-09	3	-0.186994	0.0210037	5.44061e-19	8
	cg07729025	16	56883034	met-d-Total_P	Total concentration of lipoprotein particles	protein	HERPUD1	16	56971879	-0.117331	0.0196829	2.50593e-09	3	-0.171533	0.0209907	3.03647e-16	8
	cg07729025	16	56883034	met-d-ApoB_by_ApoA1	Ratio of apolipoprotein B to apolipoprotein A1	protein	HERPUD1	16	56971879	-0.117331	0.0196829	2.50593e-09	3	0.151661	0.0221037	6.82234e-12	8
	cg07729025	16	56883034	met-d-Phosphatidylc	Phosphatidylcholines	lipid	HERPUD1	16	56971879	-0.117331	0.0196829	2.50593e-09	3	-0.114014	0.0188649	1.50586e-09	9
	cg07729025	16	56883034	met-d-Cholines	Total cholines	amino acid	HERPUD1	16	56971879	-0.117331	0.0196829	2.50593e-09	3	-0.108398	0.0188801	9.39011e-09	9
	cg04539111	16	67997858	met-d-HDL_CE	Cholesteryl esters in HDL	lipid	LCAT	16	67975843	-0.208687	0.00982614	4.25744e-100	5	0.107009	0.016941	2.67446e-10	6
	cg04539111	16	67997858	met-d-HDL_C	HDL cholesterol	lipid	LCAT	16	67975843	-0.208687	0.00982614	4.25744e-100	5	0.0997001	0.0168047	2.97707e-09	6
	cg04539111	16	67997858	met-d-HDL_CE	Cholesteryl esters in HDL	lipid	DPEP3	16	68012149	0.283085	0.0120099	7.6637e-123	4	-0.0716627	0.0117042	9.19456e-10	12
	cg04539111	16	67997858	met-d-HDL_C	HDL cholesterol	lipid	DPEP3	16	68012149	0.283085	0.0120099	7.6637e-123	4	-0.0665604	0.0116104	9.87698e-09	12
	cg09952366	16	70098757	met-d-Pyruvate	Pyruvate	Carbohydrate	PDXDC2P	16	70055025	0.17249	0.014056	1.28674e-34	5	0.0815323	0.012268	3.01264e-11	11
	cg09952366	16	70098757	met-d-Pyruvate	Pyruvate	Carbohydrate	CLEC18C	16	70214244	-0.611405	0.0326146	2.07294e-78	5	-0.0601632	0.006392	4.85557e-21	11
	cg09952366	16	70098757	met-d-Pyruvate	Pyruvate	Carbohydrate	SF3B3	16	70583255	0.192827	0.0131756	1.67638e-48	5	0.173914	0.0220625	3.20175e-15	7
	cg26840970	16	71523432	met-d-Tyr	Tyrosine	amino acid	HP	16	72091722	0.337426	0.0198771	1.24462e-64	3	0.0460232	0.00564203	3.42825e-16	31
	cg26840970	16	71523432	met-d-Tyr	Tyrosine	amino acid	DHX38	16	72137136	-0.0910837	0.0136119	2.20905e-11	3	-0.141442	0.0205732	6.19773e-12	6
	cg27659768	16	71523436	met-d-Tyr	Tyrosine	amino acid	DHX38	16	72137136	-0.0828304	0.0129669	1.68232e-10	3	-0.141442	0.0205732	6.19773e-12	6
	cg23815491	16	72088622	met-d-Tyr	Tyrosine	amino acid	PHLPP2	16	71715171	-0.0415793	0.00707294	4.13654e-09	10	0.131602	0.0125327	8.57448e-26	17
	cg23815491	16	72088622	met-d-Tyr	Tyrosine	amino acid	HP	16	72091722	-0.578153	0.0142972	0	8	0.0460232	0.00564203	3.42825e-16	31
	cg23815491	16	72088622	met-d-Tyr	Tyrosine	amino acid	DHX38	16	72137136	0.169819	0.00742341	8.02752e-116	17	-0.141442	0.0205732	6.19773e-12	6
	cg04170065	16	72153204	met-d-bOHbutyrate	3-Hydroxybutyrate	lipid	HP	16	72091722	-0.891281	0.0462525	9.61175e-83	4	-0.0389334	0.00494182	3.31681e-15	45
	cg04170065	16	72153204	met-d-IDL_PL_pct	Phospholipids to total lipids ratio in IDL	lipid	HP	16	72091722	-0.891281	0.0462525	9.61175e-83	4	0.0269822	0.00488242	3.26883e-08	47
	cg04170065	16	72153204	met-d-bOHbutyrate	3-Hydroxybutyrate	lipid	DHX38	16	72137136	0.201578	0.0173	2.24398e-31	4	0.137484	0.0202136	1.03493e-11	10
	cg07835443	16	89734986	met-d-Creatinine	Creatinine	amino acid	SPATA2L	16	89765432	-0.466343	0.0297179	1.70688e-55	3	-0.0599189	0.00974617	7.84956e-10	23
	cg07368061	17	44090862	met-d-Omega_3_pct	Ratio of omega-3 fatty acids to total fatty acids	lipid	PLEKHM1	17	43540690	-0.312387	0.0404923	1.21237e-14	4	-0.14458	0.0231648	4.33756e-10	5
	cg07368061	17	44090862	met-d-Omega_3_pct	Ratio of omega-3 fatty acids to total fatty acids	lipid	RP11-798G7.5	17	43596351	0.691254	0.0505641	1.51606e-42	5	0.0548779	0.00703227	6.01009e-15	11
	cg07368061	17	44090862	met-d-Omega_6_by_Omega_3	Ratio of omega-6 fatty acids to omega-3 fatty acids	lipid	RP11-798G7.5	17	43596351	0.691254	0.0505641	1.51606e-42	5	-0.0546409	0.00716811	2.48288e-14	11
	cg07368061	17	44090862	met-d-DHA_pct	Ratio of docosahexaenoic acid to total fatty acids	lipid	RP11-798G7.5	17	43596351	0.691254	0.0505641	1.51606e-42	5	0.0500894	0.0069425	5.39788e-13	11
	cg07368061	17	44090862	met-d-DHA	Docosahexaenoic acid	lipid	RP11-798G7.5	17	43596351	0.691254	0.0505641	1.51606e-42	5	0.04715	0.00689122	7.80716e-12	11
	cg07368061	17	44090862	met-d-Omega_3	Omega-3 fatty acids	lipid	RP11-798G7.5	17	43596351	0.691254	0.0505641	1.51606e-42	5	0.0433872	0.00698252	5.17572e-10	11
	cg07368061	17	44090862	met-d-Omega_3_pct	Ratio of omega-3 fatty acids to total fatty acids	lipid	LRRC37A4P	17	43603193	1.3187	0.0705745	6.52996e-78	4	0.0324622	0.00357965	1.2061e-19	27
	cg07368061	17	44090862	met-d-Omega_6_by_Omega_3	Ratio of omega-6 fatty acids to omega-3 fatty acids	lipid	LRRC37A4P	17	43603193	1.3187	0.0705745	6.52996e-78	4	-0.0317255	0.00360492	1.36075e-18	27
	cg07368061	17	44090862	met-d-DHA	Docosahexaenoic acid	lipid	LRRC37A4P	17	43603193	1.3187	0.0705745	6.52996e-78	4	0.0302961	0.00351949	7.42825e-18	27
	cg07368061	17	44090862	met-d-DHA_pct	Ratio of docosahexaenoic acid to total fatty acids	lipid	LRRC37A4P	17	43603193	1.3187	0.0705745	6.52996e-78	4	0.030268	0.00353403	1.0833e-17	27
	cg07368061	17	44090862	met-d-Omega_3	Omega-3 fatty acids	lipid	LRRC37A4P	17	43603193	1.3187	0.0705745	6.52996e-78	4	0.0268534	0.00356775	5.20358e-14	27
	cg07368061	17	44090862	met-d-Unsaturation	Degree of unsaturation	lipid	LRRC37A4P	17	43603193	1.3187	0.0705745	6.52996e-78	4	0.0220812	0.00344079	1.38555e-10	27
	cg07368061	17	44090862	met-d-Omega_3_pct	Ratio of omega-3 fatty acids to total fatty acids	lipid	DND1P1	17	43663766	-0.846785	0.0567463	2.36023e-50	5	-0.0363205	0.00403274	2.12894e-19	22
	cg07368061	17	44090862	met-d-Omega_6_by_Omega_3	Ratio of omega-6 fatty acids to omega-3 fatty acids	lipid	DND1P1	17	43663766	-0.846785	0.0567463	2.36023e-50	5	0.0354931	0.00406951	2.73975e-18	22
	cg07368061	17	44090862	met-d-DHA_pct	Ratio of docosahexaenoic acid to total fatty acids	lipid	DND1P1	17	43663766	-0.846785	0.0567463	2.36023e-50	5	-0.0342093	0.00398385	8.92721e-18	22
	cg07368061	17	44090862	met-d-DHA	Docosahexaenoic acid	lipid	DND1P1	17	43663766	-0.846785	0.0567463	2.36023e-50	5	-0.0329155	0.00395347	8.38293e-17	22
	cg07368061	17	44090862	met-d-Omega_3	Omega-3 fatty acids	lipid	DND1P1	17	43663766	-0.846785	0.0567463	2.36023e-50	5	-0.0292798	0.00399789	2.41048e-13	22
	cg07368061	17	44090862	met-d-Unsaturation	Degree of unsaturation	lipid	DND1P1	17	43663766	-0.846785	0.0567463	2.36023e-50	5	-0.0245753	0.00385771	1.88473e-10	22
	cg07368061	17	44090862	met-d-Omega_3_pct	Ratio of omega-3 fatty acids to total fatty acids	lipid	RP11-707O23.5	17	43678970	-1.27514	0.0697679	1.26393e-74	4	-0.0344841	0.00377624	6.7331e-20	25
	cg07368061	17	44090862	met-d-Omega_6_by_Omega_3	Ratio of omega-6 fatty acids to omega-3 fatty acids	lipid	RP11-707O23.5	17	43678970	-1.27514	0.0697679	1.26393e-74	4	0.03246	0.00372845	3.14675e-18	26
	cg07368061	17	44090862	met-d-DHA	Docosahexaenoic acid	lipid	RP11-707O23.5	17	43678970	-1.27514	0.0697679	1.26393e-74	4	-0.03153	0.00370053	1.58999e-17	25
	cg07368061	17	44090862	met-d-DHA_pct	Ratio of docosahexaenoic acid to total fatty acids	lipid	RP11-707O23.5	17	43678970	-1.27514	0.0697679	1.26393e-74	4	-0.0313502	0.00372744	4.07673e-17	25
	cg07368061	17	44090862	met-d-Omega_3	Omega-3 fatty acids	lipid	RP11-707O23.5	17	43678970	-1.27514	0.0697679	1.26393e-74	4	-0.0272803	0.00368668	1.36501e-13	26
	cg07368061	17	44090862	met-d-Unsaturation	Degree of unsaturation	lipid	RP11-707O23.5	17	43678970	-1.27514	0.0697679	1.26393e-74	4	-0.0194468	0.00354919	4.27225e-08	26
	cg07368061	17	44090862	met-d-Omega_3_pct	Ratio of omega-3 fatty acids to total fatty acids	lipid	CRHR1-IT1	17	43711638	-1.05838	0.0432329	2.36138e-132	5	-0.0394133	0.00449917	1.95006e-18	37
	cg07368061	17	44090862	met-d-Omega_6_by_Omega_3	Ratio of omega-6 fatty acids to omega-3 fatty acids	lipid	CRHR1-IT1	17	43711638	-1.05838	0.0432329	2.36138e-132	5	0.0382496	0.00453913	3.55794e-17	37
	cg07368061	17	44090862	met-d-DHA_pct	Ratio of docosahexaenoic acid to total fatty acids	lipid	CRHR1-IT1	17	43711638	-1.05838	0.0432329	2.36138e-132	5	-0.0371583	0.00444812	6.61486e-17	37
	cg07368061	17	44090862	met-d-DHA	Docosahexaenoic acid	lipid	CRHR1-IT1	17	43711638	-1.05838	0.0432329	2.36138e-132	5	-0.035772	0.00441611	5.48025e-16	37
	cg07368061	17	44090862	met-d-Omega_3	Omega-3 fatty acids	lipid	CRHR1-IT1	17	43711638	-1.05838	0.0432329	2.36138e-132	5	-0.0305188	0.00450841	1.29396e-11	36
	cg07368061	17	44090862	met-d-Unsaturation	Degree of unsaturation	lipid	CRHR1-IT1	17	43711638	-1.05838	0.0432329	2.36138e-132	5	-0.0268958	0.00434689	6.11722e-10	37
	cg07368061	17	44090862	met-d-Omega_3_pct	Ratio of omega-3 fatty acids to total fatty acids	lipid	RP11-259G18.2	17	44321691	-0.191962	0.0215823	5.87308e-19	3	-0.0762342	0.0114914	3.26668e-11	7
	cg07368061	17	44090862	met-d-Omega_6_by_Omega_3	Ratio of omega-6 fatty acids to omega-3 fatty acids	lipid	RP11-259G18.2	17	44321691	-0.191962	0.0215823	5.87308e-19	3	0.0736942	0.0113779	9.35757e-11	7
	cg07368061	17	44090862	met-d-DHA	Docosahexaenoic acid	lipid	RP11-259G18.2	17	44321691	-0.191962	0.0215823	5.87308e-19	3	-0.0656269	0.0107286	9.53417e-10	7
	cg07368061	17	44090862	met-d-DHA_pct	Ratio of docosahexaenoic acid to total fatty acids	lipid	RP11-259G18.2	17	44321691	-0.191962	0.0215823	5.87308e-19	3	-0.0642217	0.0108666	3.42129e-09	7
	cg07368061	17	44090862	met-d-Omega_3	Omega-3 fatty acids	lipid	RP11-259G18.2	17	44321691	-0.191962	0.0215823	5.87308e-19	3	-0.0628699	0.0110366	1.22308e-08	7
	cg07368061	17	44090862	met-d-Omega_3_pct	Ratio of omega-3 fatty acids to total fatty acids	lipid	RP11-259G18.3	17	44337444	-0.283579	0.0222611	3.59931e-37	3	-0.0584406	0.00779388	6.46672e-14	12
	cg07368061	17	44090862	met-d-Omega_6_by_Omega_3	Ratio of omega-6 fatty acids to omega-3 fatty acids	lipid	RP11-259G18.3	17	44337444	-0.283579	0.0222611	3.59931e-37	3	0.0569624	0.00787205	4.61995e-13	12
	cg07368061	17	44090862	met-d-DHA	Docosahexaenoic acid	lipid	RP11-259G18.3	17	44337444	-0.283579	0.0222611	3.59931e-37	3	-0.0524439	0.00750643	2.81753e-12	12
	cg07368061	17	44090862	met-d-DHA_pct	Ratio of docosahexaenoic acid to total fatty acids	lipid	RP11-259G18.3	17	44337444	-0.283579	0.0222611	3.59931e-37	3	-0.0502918	0.00761934	4.09645e-11	12
	cg07368061	17	44090862	met-d-Omega_3	Omega-3 fatty acids	lipid	RP11-259G18.3	17	44337444	-0.283579	0.0222611	3.59931e-37	3	-0.0499811	0.00767022	7.20878e-11	12
	cg07368061	17	44090862	met-d-Omega_3_pct	Ratio of omega-3 fatty acids to total fatty acids	lipid	C17orf58	17	44345231	-1.06822	0.0522365	6.03973e-93	3	-0.0435633	0.0053135	2.43188e-16	11
	cg07368061	17	44090862	met-d-Omega_6_by_Omega_3	Ratio of omega-6 fatty acids to omega-3 fatty acids	lipid	C17orf58	17	44345231	-1.06822	0.0522365	6.03973e-93	3	0.0404875	0.00523548	1.04801e-14	12
	cg07368061	17	44090862	met-d-DHA	Docosahexaenoic acid	lipid	C17orf58	17	44345231	-1.06822	0.0522365	6.03973e-93	3	-0.0401925	0.00520839	1.19212e-14	11
	cg07368061	17	44090862	met-d-DHA_pct	Ratio of docosahexaenoic acid to total fatty acids	lipid	C17orf58	17	44345231	-1.06822	0.0522365	6.03973e-93	3	-0.0366383	0.00510639	7.23048e-13	12
	cg07368061	17	44090862	met-d-Omega_3	Omega-3 fatty acids	lipid	C17orf58	17	44345231	-1.06822	0.0522365	6.03973e-93	3	-0.0346724	0.00517311	2.04999e-11	12
	cg10024583	17	45772800	met-d-Gly	Glycine	amino acid	MRPL45P2	17	45548896	0.366116	0.0225149	1.86564e-59	8	-0.0833902	0.0093897	6.62433e-19	8
	cg10024583	17	45772800	met-d-ApoB	Apolipoprotein B	protein	MRPL45P2	17	45548896	0.366116	0.0225149	1.86564e-59	8	0.0646651	0.00967657	2.34667e-11	8
	cg10024583	17	45772800	met-d-LDL_PL	Phospholipids in LDL	lipid	MRPL45P2	17	45548896	0.366116	0.0225149	1.86564e-59	8	0.0642684	0.00965511	2.80588e-11	8
	cg10024583	17	45772800	met-d-LDL_FC	Free cholesterol in LDL	lipid	MRPL45P2	17	45548896	0.366116	0.0225149	1.86564e-59	8	0.0635996	0.00955913	2.86623e-11	8
	cg10024583	17	45772800	met-d-IDL_P	Concentration of IDL particles	lipid	MRPL45P2	17	45548896	0.366116	0.0225149	1.86564e-59	8	0.0634273	0.0095455	3.03778e-11	8
	cg10024583	17	45772800	met-d-LDL_P	Concentration of LDL particles	lipid	MRPL45P2	17	45548896	0.366116	0.0225149	1.86564e-59	8	0.0644695	0.00970249	3.03967e-11	8
	cg10024583	17	45772800	met-d-IDL_FC	Free cholesterol in IDL	lipid	MRPL45P2	17	45548896	0.366116	0.0225149	1.86564e-59	8	0.0605237	0.00932488	8.55186e-11	8
	cg10024583	17	45772800	met-d-LDL_L	Total lipids in LDL	lipid	MRPL45P2	17	45548896	0.366116	0.0225149	1.86564e-59	8	0.0626649	0.00966951	9.1317e-11	8
	cg10024583	17	45772800	met-d-LDL_C	LDL cholesterol	lipid	MRPL45P2	17	45548896	0.366116	0.0225149	1.86564e-59	8	0.0621598	0.00965465	1.20802e-10	8
	cg10024583	17	45772800	met-d-non_HDL_C	Total cholesterol minus HDL-C	lipid	MRPL45P2	17	45548896	0.366116	0.0225149	1.86564e-59	8	0.0616827	0.0096218	1.44835e-10	8
	cg10024583	17	45772800	met-d-LDL_CE	Cholesteryl esters in LDL	lipid	MRPL45P2	17	45548896	0.366116	0.0225149	1.86564e-59	8	0.0607814	0.00967509	3.33686e-10	8
	cg10024583	17	45772800	met-d-IDL_PL	Phospholipids in IDL	lipid	MRPL45P2	17	45548896	0.366116	0.0225149	1.86564e-59	8	0.0578149	0.00933321	5.8457e-10	8
	cg10024583	17	45772800	met-d-Remnant_C	Remnant cholesterol (non-HDL, non-LDL -cholesterol)	lipid	MRPL45P2	17	45548896	0.366116	0.0225149	1.86564e-59	8	0.0590404	0.00956383	6.68819e-10	8
	cg10024583	17	45772800	met-d-IDL_L	Total lipids in IDL	lipid	MRPL45P2	17	45548896	0.366116	0.0225149	1.86564e-59	8	0.0573864	0.00932896	7.67899e-10	8
	cg10024583	17	45772800	met-d-IDL_C	Cholesterol in IDL	lipid	MRPL45P2	17	45548896	0.366116	0.0225149	1.86564e-59	8	0.0561635	0.00927916	1.42489e-09	8
	cg10024583	17	45772800	met-d-IDL_CE	Cholesteryl esters in IDL	lipid	MRPL45P2	17	45548896	0.366116	0.0225149	1.86564e-59	8	0.0541812	0.00925825	4.85103e-09	8
	cg10024583	17	45772800	met-d-Total_FC	Total free cholesterol	lipid	MRPL45P2	17	45548896	0.366116	0.0225149	1.86564e-59	8	0.0541316	0.00943864	9.74535e-09	8
	cg10024583	17	45772800	met-d-Gly	Glycine	amino acid	NPEPPS	17	45650474	-0.142237	0.00999643	6.07065e-46	5	0.143955	0.0164734	2.35922e-18	12
	cg10024583	17	45772800	met-d-LDL_FC	Free cholesterol in LDL	lipid	NPEPPS	17	45650474	-0.142237	0.00999643	6.07065e-46	5	-0.120452	0.0169879	1.33648e-12	12
	cg10024583	17	45772800	met-d-LDL_PL	Phospholipids in LDL	lipid	NPEPPS	17	45650474	-0.142237	0.00999643	6.07065e-46	5	-0.118531	0.0171673	5.03894e-12	12
	cg10024583	17	45772800	met-d-LDL_C	LDL cholesterol	lipid	NPEPPS	17	45650474	-0.142237	0.00999643	6.07065e-46	5	-0.116126	0.0171337	1.22155e-11	12
	cg10024583	17	45772800	met-d-LDL_L	Total lipids in LDL	lipid	NPEPPS	17	45650474	-0.142237	0.00999643	6.07065e-46	5	-0.116395	0.0172093	1.3473e-11	12
	cg10024583	17	45772800	met-d-IDL_FC	Free cholesterol in IDL	lipid	NPEPPS	17	45650474	-0.142237	0.00999643	6.07065e-46	5	-0.111753	0.0165548	1.47378e-11	12
	cg10024583	17	45772800	met-d-LDL_CE	Cholesteryl esters in LDL	lipid	NPEPPS	17	45650474	-0.142237	0.00999643	6.07065e-46	5	-0.112792	0.0172227	5.79267e-11	12
	cg10024583	17	45772800	met-d-LDL_P	Concentration of LDL particles	lipid	NPEPPS	17	45650474	-0.142237	0.00999643	6.07065e-46	5	-0.111568	0.0171601	7.9488e-11	12
	cg10024583	17	45772800	met-d-ApoB	Apolipoprotein B	protein	NPEPPS	17	45650474	-0.142237	0.00999643	6.07065e-46	5	-0.110061	0.0171042	1.23707e-10	12
	cg10024583	17	45772800	met-d-non_HDL_C	Total cholesterol minus HDL-C	lipid	NPEPPS	17	45650474	-0.142237	0.00999643	6.07065e-46	5	-0.108898	0.0170797	1.8196e-10	12
	cg10024583	17	45772800	met-d-IDL_P	Concentration of IDL particles	lipid	NPEPPS	17	45650474	-0.142237	0.00999643	6.07065e-46	5	-0.106829	0.016936	2.82979e-10	12
	cg10024583	17	45772800	met-d-IDL_L	Total lipids in IDL	lipid	NPEPPS	17	45650474	-0.142237	0.00999643	6.07065e-46	5	-0.101628	0.0164806	6.9812e-10	12
	cg10024583	17	45772800	met-d-IDL_PL	Phospholipids in IDL	lipid	NPEPPS	17	45650474	-0.142237	0.00999643	6.07065e-46	5	-0.101057	0.0164513	8.11034e-10	12
	cg10024583	17	45772800	met-d-IDL_C	Cholesterol in IDL	lipid	NPEPPS	17	45650474	-0.142237	0.00999643	6.07065e-46	5	-0.100872	0.0164543	8.76456e-10	12
	cg10024583	17	45772800	met-d-Total_FC	Total free cholesterol	lipid	NPEPPS	17	45650474	-0.142237	0.00999643	6.07065e-46	5	-0.0995696	0.016678	2.37106e-09	12
	cg10024583	17	45772800	met-d-IDL_CE	Cholesteryl esters in IDL	lipid	NPEPPS	17	45650474	-0.142237	0.00999643	6.07065e-46	5	-0.0961793	0.0164337	4.84033e-09	12
	cg10024583	17	45772800	met-d-Remnant_C	Remnant cholesterol (non-HDL, non-LDL -cholesterol)	lipid	NPEPPS	17	45650474	-0.142237	0.00999643	6.07065e-46	5	-0.0971716	0.0169079	9.07783e-09	12
	cg10024583	17	45772800	met-d-Gly	Glycine	amino acid	TBKBP1	17	45780431	-0.612612	0.0179305	7.75089e-256	10	0.0541425	0.00589244	3.9845e-20	40
	cg10024583	17	45772800	met-d-LDL_P	Concentration of LDL particles	lipid	TBKBP1	17	45780431	-0.612612	0.0179305	7.75089e-256	10	-0.0477109	0.00622108	1.73036e-14	41
	cg10024583	17	45772800	met-d-LDL_PL	Phospholipids in LDL	lipid	TBKBP1	17	45780431	-0.612612	0.0179305	7.75089e-256	10	-0.0470499	0.00620828	3.49355e-14	41
	cg10024583	17	45772800	met-d-ApoB	Apolipoprotein B	protein	TBKBP1	17	45780431	-0.612612	0.0179305	7.75089e-256	10	-0.047004	0.00621583	3.96952e-14	41
	cg10024583	17	45772800	met-d-LDL_L	Total lipids in LDL	lipid	TBKBP1	17	45780431	-0.612612	0.0179305	7.75089e-256	10	-0.0465996	0.00620378	5.84626e-14	41
	cg10024583	17	45772800	met-d-LDL_C	LDL cholesterol	lipid	TBKBP1	17	45780431	-0.612612	0.0179305	7.75089e-256	10	-0.0458569	0.00619938	1.39277e-13	41
	cg10024583	17	45772800	met-d-LDL_CE	Cholesteryl esters in LDL	lipid	TBKBP1	17	45780431	-0.612612	0.0179305	7.75089e-256	10	-0.0456245	0.00620486	1.9376e-13	41
	cg10024583	17	45772800	met-d-LDL_FC	Free cholesterol in LDL	lipid	TBKBP1	17	45780431	-0.612612	0.0179305	7.75089e-256	10	-0.0454119	0.0061861	2.12072e-13	40
	cg10024583	17	45772800	met-d-non_HDL_C	Total cholesterol minus HDL-C	lipid	TBKBP1	17	45780431	-0.612612	0.0179305	7.75089e-256	10	-0.0445252	0.00618607	6.12568e-13	41
	cg10024583	17	45772800	met-d-IDL_PL	Phospholipids in IDL	lipid	TBKBP1	17	45780431	-0.612612	0.0179305	7.75089e-256	10	-0.0418251	0.00600083	3.17195e-12	41
	cg10024583	17	45772800	met-d-IDL_P	Concentration of IDL particles	lipid	TBKBP1	17	45780431	-0.612612	0.0179305	7.75089e-256	10	-0.0421034	0.00615449	7.85971e-12	41
	cg10024583	17	45772800	met-d-Remnant_C	Remnant cholesterol (non-HDL, non-LDL -cholesterol)	lipid	TBKBP1	17	45780431	-0.612612	0.0179305	7.75089e-256	10	-0.0414883	0.00617319	1.80826e-11	41
	cg10024583	17	45772800	met-d-IDL_L	Total lipids in IDL	lipid	TBKBP1	17	45780431	-0.612612	0.0179305	7.75089e-256	10	-0.0402041	0.0060098	2.23555e-11	41
	cg10024583	17	45772800	met-d-Total_FC	Total free cholesterol	lipid	TBKBP1	17	45780431	-0.612612	0.0179305	7.75089e-256	10	-0.0404837	0.0060692	2.55211e-11	41
	cg10024583	17	45772800	met-d-IDL_FC	Free cholesterol in IDL	lipid	TBKBP1	17	45780431	-0.612612	0.0179305	7.75089e-256	10	-0.0397865	0.00601769	3.80203e-11	41
	cg10024583	17	45772800	met-d-IDL_C	Cholesterol in IDL	lipid	TBKBP1	17	45780431	-0.612612	0.0179305	7.75089e-256	10	-0.0381212	0.00600209	2.13479e-10	41
	cg10024583	17	45772800	met-d-IDL_CE	Cholesteryl esters in IDL	lipid	TBKBP1	17	45780431	-0.612612	0.0179305	7.75089e-256	10	-0.0372195	0.00599933	5.50674e-10	41
	cg08348427	17	79635073	met-d-Ala	Alanine	amino acid	ARL16	17	79649579	-0.756513	0.0193907	0	5	0.0357733	0.00510297	2.37816e-12	23
	cg23756872	18	47014089	met-d-HDL_P	Concentration of HDL particles	lipid	RPL17	18	47016872	0.175148	0.015016	1.94467e-31	4	-0.0502152	0.0075698	3.27557e-11	13
	cg23756872	18	47014089	met-d-Total_P	Total concentration of lipoprotein particles	protein	RPL17	18	47016872	0.175148	0.015016	1.94467e-31	4	-0.0482433	0.00758372	1.99881e-10	13
	cg23756872	18	47014089	met-d-Phosphatidylc	Phosphatidylcholines	lipid	RPL17	18	47016872	0.175148	0.015016	1.94467e-31	4	-0.0410658	0.00748989	4.18578e-08	13
	cg27529037	20	44575021	met-d-IDL_PL_pct	Phospholipids to total lipids ratio in IDL	lipid	PLTP	20	44534096	-0.463373	0.0149434	4.12349e-211	8	-0.0499194	0.00674189	1.31776e-13	32
	cg23303369	20	44641161	met-d-IDL_PL_pct	Phospholipids to total lipids ratio in IDL	lipid	PLTP	20	44534096	-0.313849	0.0207757	1.46693e-51	3	-0.0499194	0.00674189	1.31776e-13	32
	cg23303369	20	44641161	met-d-HDL_C	HDL cholesterol	lipid	PLTP	20	44534096	-0.313849	0.0207757	1.46693e-51	3	-0.0344837	0.00576741	2.24433e-09	39
	cg02655711	22	19163373	met-d-Citrate	Citrate	Carbohydrate	SLC25A1	22	19164719	-0.236686	0.00821183	1.11827e-182	7	0.183271	0.0166254	2.9413e-28	15
	cg02655711	22	19163373	met-d-Citrate	Citrate	Carbohydrate	CLTCL1	22	19223112	-0.312399	0.00971361	6.21132e-227	7	0.2415	0.01238	9.52204e-85	16
	cg02655711	22	19163373	met-d-Ala	Alanine	amino acid	CLTCL1	22	19223112	-0.312399	0.00971361	6.21132e-227	7	-0.0727645	0.0114112	1.81106e-10	16

## Sheet: Table S4
	Table S4. Functionally related (P<5e-8) CpG site, gene-expression and metabolite biomarkers that are associated with cardiometabolic traits
	CpG site	Gene	Metabolite		CpG site location		Gene location		CpG site-Trait association						Gene-Trait association						Metabolite-Trait association
			ID	Description	Chr	bp	Chr	bp	CpG site	Trait	B	SE	P	NSNP	Gene	Trait	B	SE	P	NSNP	Metabolite	Trait	B	SE	P	NSNP
	cg15123755	PABPC4	met-d-HDL_C	HDL cholesterol	1	40075810	1	40034475	cg15123755	T2D	-0.0716382	0.00822782	3.12514e-18	6	PABPC4	T2D	-0.319175	0.033608	2.16023e-21	5	met-d-HDL_C	T2D	-0.109763	0.0151955	5.07214e-13	147
	cg15123755	PABPC4	met-d-HDL_CE	Cholesteryl esters in HDL	1	40075810	1	40034475	cg15123755	T2D	-0.0716382	0.00822782	3.12514e-18	6	PABPC4	T2D	-0.319175	0.033608	2.16023e-21	5	met-d-HDL_CE	T2D	-0.111096	0.015266	3.40391e-13	145
	cg15123755	PABPC4	met-d-HDL_P	Concentration of HDL particles	1	40075810	1	40034475	cg15123755	T2D	-0.0716382	0.00822782	3.12514e-18	6	PABPC4	T2D	-0.319175	0.033608	2.16023e-21	5	met-d-HDL_P	T2D	-0.150386	0.0174977	8.35339e-18	111
	cg00908766	PSRC1	met-d-Cholines	Total cholines	1	109817496	1	109823993	cg00908766	CAD	0.0571007	0.00509879	4.12933e-29	9	PSRC1	CAD	-0.130503	0.0162457	9.50471e-16	22	met-d-Cholines	CAD	0.126648	0.016468	1.46545e-14	94
	cg00908766	PSRC1	met-d-HDL_PL	Phospholipids in HDL	1	109817496	1	109823993	cg00908766	CAD	0.0571007	0.00509879	4.12933e-29	9	PSRC1	CAD	-0.130503	0.0162457	9.50471e-16	22	met-d-HDL_PL	CAD	-0.165519	0.0152375	1.73747e-27	120
	cg00908766	PSRC1	met-d-IDL_C_pct	Cholesterol to total lipids ratio in IDL	1	109817496	1	109823993	cg00908766	CAD	0.0571007	0.00509879	4.12933e-29	9	PSRC1	CAD	-0.130503	0.0162457	9.50471e-16	22	met-d-IDL_C_pct	CAD	-0.166763	0.013977	8.13649e-33	117
	cg00908766	PSRC1	met-d-IDL_FC	Free cholesterol in IDL	1	109817496	1	109823993	cg00908766	CAD	0.0571007	0.00509879	4.12933e-29	9	PSRC1	CAD	-0.130503	0.0162457	9.50471e-16	22	met-d-IDL_FC	CAD	0.320807	0.0146631	4.15793e-106	88
	cg00908766	PSRC1	met-d-IDL_L	Total lipids in IDL	1	109817496	1	109823993	cg00908766	CAD	0.0571007	0.00509879	4.12933e-29	9	PSRC1	CAD	-0.130503	0.0162457	9.50471e-16	22	met-d-IDL_L	CAD	0.314077	0.0141001	6.49179e-110	102
	cg00908766	PSRC1	met-d-IDL_P	Concentration of IDL particles	1	109817496	1	109823993	cg00908766	CAD	0.0571007	0.00509879	4.12933e-29	9	PSRC1	CAD	-0.130503	0.0162457	9.50471e-16	22	met-d-IDL_P	CAD	0.391323	0.0131793	9.64787e-194	98
	cg00908766	PSRC1	met-d-IDL_TG	Triglycerides in IDL	1	109817496	1	109823993	cg00908766	CAD	0.0571007	0.00509879	4.12933e-29	9	PSRC1	CAD	-0.130503	0.0162457	9.50471e-16	22	met-d-IDL_TG	CAD	0.140169	0.0118013	1.55009e-32	131
	cg00908766	PSRC1	met-d-LDL_size	Average diameter for LDL particles	1	109817496	1	109823993	cg00908766	CAD	0.0571007	0.00509879	4.12933e-29	9	PSRC1	CAD	-0.130503	0.0162457	9.50471e-16	22	met-d-LDL_size	CAD	0.662627	0.0371747	4.5474e-71	26
	cg00908766	PSRC1	met-d-LDL_TG	Triglycerides in LDL	1	109817496	1	109823993	cg00908766	CAD	0.0571007	0.00509879	4.12933e-29	9	PSRC1	CAD	-0.130503	0.0162457	9.50471e-16	22	met-d-LDL_TG	CAD	0.283139	0.0144752	3.37297e-85	128
	cg00908766	PSRC1	met-d-Remnant_C	Remnant cholesterol (non-HDL, non-LDL -cholesterol)	1	109817496	1	109823993	cg00908766	CAD	0.0571007	0.00509879	4.12933e-29	9	PSRC1	CAD	-0.130503	0.0162457	9.50471e-16	22	met-d-Remnant_C	CAD	0.431656	0.0152707	8.83921e-176	89
	cg00908766	PSRC1	met-d-SFA	Saturated fatty acids	1	109817496	1	109823993	cg00908766	CAD	0.0571007	0.00509879	4.12933e-29	9	PSRC1	CAD	-0.130503	0.0162457	9.50471e-16	22	met-d-SFA	CAD	0.386703	0.0202193	1.55142e-81	80
	cg00908766	PSRC1	met-d-Sphingomyelins	Sphingomyelins	1	109817496	1	109823993	cg00908766	CAD	0.0571007	0.00509879	4.12933e-29	9	PSRC1	CAD	-0.130503	0.0162457	9.50471e-16	22	met-d-Sphingomyelins	CAD	0.270299	0.0163392	1.79872e-61	94
	cg00908766	PSRC1	met-d-Total_C	Total cholesterol	1	109817496	1	109823993	cg00908766	CAD	0.0571007	0.00509879	4.12933e-29	9	PSRC1	CAD	-0.130503	0.0162457	9.50471e-16	22	met-d-Total_C	CAD	0.360704	0.0165341	1.64276e-105	83
	cg00908766	PSRC1	met-d-Total_CE	Total esterified cholesterol	1	109817496	1	109823993	cg00908766	CAD	0.0571007	0.00509879	4.12933e-29	9	PSRC1	CAD	-0.130503	0.0162457	9.50471e-16	22	met-d-Total_CE	CAD	0.356097	0.0166603	2.33648e-101	81
	cg00908766	PSRC1	met-d-Total_FC	Total free cholesterol	1	109817496	1	109823993	cg00908766	CAD	0.0571007	0.00509879	4.12933e-29	9	PSRC1	CAD	-0.130503	0.0162457	9.50471e-16	22	met-d-Total_FC	CAD	0.369116	0.0164756	3.61724e-111	88
	cg00908766	PSRC1	met-d-Total_L	Total lipids in lipoprotein particles	1	109817496	1	109823993	cg00908766	CAD	0.0571007	0.00509879	4.12933e-29	9	PSRC1	CAD	-0.130503	0.0162457	9.50471e-16	22	met-d-Total_L	CAD	0.311966	0.0187893	6.58274e-62	87
	cg00908766	PSRC1	met-d-Total_PL	Total phospholipids in lipoprotein particles	1	109817496	1	109823993	cg00908766	CAD	0.0571007	0.00509879	4.12933e-29	9	PSRC1	CAD	-0.130503	0.0162457	9.50471e-16	22	met-d-Total_PL	CAD	0.169606	0.0176572	7.5805e-22	88
	cg00908766	PSRC1	met-d-VLDL_P	Concentration of VLDL particles	1	109817496	1	109823993	cg00908766	CAD	0.0571007	0.00509879	4.12933e-29	9	PSRC1	CAD	-0.130503	0.0162457	9.50471e-16	22	met-d-VLDL_P	CAD	0.49163	0.0168657	8.41388e-187	106
	cg20102877	NRBP1	met-d-Albumin	Albumin	2	27665638	2	27657891	cg20102877	T2D	-0.0441596	0.00723218	1.02166e-09	12	NRBP1	T2D	-0.170514	0.0255838	2.6479e-11	16	met-d-Albumin	T2D	-0.18571	0.0318911	5.77173e-09	34
	cg20102877	NRBP1	met-d-Cholines	Total cholines	2	27665638	2	27657891	cg20102877	T2D	-0.0441596	0.00723218	1.02166e-09	12	NRBP1	T2D	-0.170514	0.0255838	2.6479e-11	16	met-d-Cholines	T2D	-0.128765	0.0172487	8.3188e-14	107
	cg20102877	NRBP1	met-d-HDL_P	Concentration of HDL particles	2	27665638	2	27657891	cg20102877	T2D	-0.0441596	0.00723218	1.02166e-09	12	NRBP1	T2D	-0.170514	0.0255838	2.6479e-11	16	met-d-HDL_P	T2D	-0.150386	0.0174977	8.35339e-18	111
	cg20102877	NRBP1	met-d-IDL_TG_pct	Triglycerides to total lipids ratio in IDL	2	27665638	2	27657891	cg20102877	T2D	-0.0441596	0.00723218	1.02166e-09	12	NRBP1	T2D	-0.170514	0.0255838	2.6479e-11	16	met-d-IDL_TG_pct	T2D	0.0890533	0.0138943	1.46133e-10	149
	cg20102877	NRBP1	met-d-LDL_CE	Cholesteryl esters in LDL	2	27665638	2	27657891	cg20102877	T2D	-0.0441596	0.00723218	1.02166e-09	12	NRBP1	T2D	-0.170514	0.0255838	2.6479e-11	16	met-d-LDL_CE	T2D	-0.164815	0.0180869	8.05763e-20	89
	cg20102877	NRBP1	met-d-Phosphatidylc	Phosphatidylcholines	2	27665638	2	27657891	cg20102877	T2D	-0.0441596	0.00723218	1.02166e-09	12	NRBP1	T2D	-0.170514	0.0255838	2.6479e-11	16	met-d-Phosphatidylc	T2D	-0.109658	0.0164702	2.77655e-11	109
	cg20102877	NRBP1	met-d-Phosphoglyc	Phosphoglycerides	2	27665638	2	27657891	cg20102877	T2D	-0.0441596	0.00723218	1.02166e-09	12	NRBP1	T2D	-0.170514	0.0255838	2.6479e-11	16	met-d-Phosphoglyc	T2D	-0.112648	0.0172237	6.1388e-11	105
	cg20102877	NRBP1	met-d-TG_by_PG	Ratio of triglycerides to phosphoglycerides	2	27665638	2	27657891	cg20102877	T2D	-0.0441596	0.00723218	1.02166e-09	12	NRBP1	T2D	-0.170514	0.0255838	2.6479e-11	16	met-d-TG_by_PG	T2D	0.113799	0.0163523	3.42238e-12	137
	cg20102877	NRBP1	met-d-Total_P	Total concentration of lipoprotein particles	2	27665638	2	27657891	cg20102877	T2D	-0.0441596	0.00723218	1.02166e-09	12	NRBP1	T2D	-0.170514	0.0255838	2.6479e-11	16	met-d-Total_P	T2D	-0.126549	0.0189377	2.35043e-11	98
	cg20102877	NRBP1	met-d-Total_PL	Total phospholipids in lipoprotein particles	2	27665638	2	27657891	cg20102877	T2D	-0.0441596	0.00723218	1.02166e-09	12	NRBP1	T2D	-0.170514	0.0255838	2.6479e-11	16	met-d-Total_PL	T2D	-0.12504	0.0177588	1.9085e-12	108
	cg20102877	KRTCAP3	met-d-Albumin	Albumin	2	27665638	2	27667290	cg20102877	T2D	-0.0441596	0.00723218	1.02166e-09	12	KRTCAP3	T2D	0.10214	0.0160305	1.87073e-10	15	met-d-Albumin	T2D	-0.18571	0.0318911	5.77173e-09	34
	cg20102877	KRTCAP3	met-d-Cholines	Total cholines	2	27665638	2	27667290	cg20102877	T2D	-0.0441596	0.00723218	1.02166e-09	12	KRTCAP3	T2D	0.10214	0.0160305	1.87073e-10	15	met-d-Cholines	T2D	-0.128765	0.0172487	8.3188e-14	107
	cg20102877	KRTCAP3	met-d-HDL_P	Concentration of HDL particles	2	27665638	2	27667290	cg20102877	T2D	-0.0441596	0.00723218	1.02166e-09	12	KRTCAP3	T2D	0.10214	0.0160305	1.87073e-10	15	met-d-HDL_P	T2D	-0.150386	0.0174977	8.35339e-18	111
	cg20102877	KRTCAP3	met-d-IDL_TG_pct	Triglycerides to total lipids ratio in IDL	2	27665638	2	27667290	cg20102877	T2D	-0.0441596	0.00723218	1.02166e-09	12	KRTCAP3	T2D	0.10214	0.0160305	1.87073e-10	15	met-d-IDL_TG_pct	T2D	0.0890533	0.0138943	1.46133e-10	149
	cg20102877	KRTCAP3	met-d-LDL_CE	Cholesteryl esters in LDL	2	27665638	2	27667290	cg20102877	T2D	-0.0441596	0.00723218	1.02166e-09	12	KRTCAP3	T2D	0.10214	0.0160305	1.87073e-10	15	met-d-LDL_CE	T2D	-0.164815	0.0180869	8.05763e-20	89
	cg20102877	KRTCAP3	met-d-Phosphatidylc	Phosphatidylcholines	2	27665638	2	27667290	cg20102877	T2D	-0.0441596	0.00723218	1.02166e-09	12	KRTCAP3	T2D	0.10214	0.0160305	1.87073e-10	15	met-d-Phosphatidylc	T2D	-0.109658	0.0164702	2.77655e-11	109
	cg20102877	KRTCAP3	met-d-Phosphoglyc	Phosphoglycerides	2	27665638	2	27667290	cg20102877	T2D	-0.0441596	0.00723218	1.02166e-09	12	KRTCAP3	T2D	0.10214	0.0160305	1.87073e-10	15	met-d-Phosphoglyc	T2D	-0.112648	0.0172237	6.1388e-11	105
	cg20102877	KRTCAP3	met-d-TG_by_PG	Ratio of triglycerides to phosphoglycerides	2	27665638	2	27667290	cg20102877	T2D	-0.0441596	0.00723218	1.02166e-09	12	KRTCAP3	T2D	0.10214	0.0160305	1.87073e-10	15	met-d-TG_by_PG	T2D	0.113799	0.0163523	3.42238e-12	137
	cg20102877	KRTCAP3	met-d-Total_P	Total concentration of lipoprotein particles	2	27665638	2	27667290	cg20102877	T2D	-0.0441596	0.00723218	1.02166e-09	12	KRTCAP3	T2D	0.10214	0.0160305	1.87073e-10	15	met-d-Total_P	T2D	-0.126549	0.0189377	2.35043e-11	98
	cg20102877	KRTCAP3	met-d-Total_PL	Total phospholipids in lipoprotein particles	2	27665638	2	27667290	cg20102877	T2D	-0.0441596	0.00723218	1.02166e-09	12	KRTCAP3	T2D	0.10214	0.0160305	1.87073e-10	15	met-d-Total_PL	T2D	-0.12504	0.0177588	1.9085e-12	108
	cg00601450	POC5	met-d-IDL_C	Cholesterol in IDL	5	74908170	5	74991631	cg00601450	BMI	0.0121542	0.00177764	8.07288e-12	7	POC5	BMI	-0.0385402	0.00399685	5.28161e-22	18	met-d-IDL_C	BMI	-0.0354483	0.00417261	1.97148e-17	102
	cg00601450	POC5	met-d-IDL_CE	Cholesteryl esters in IDL	5	74908170	5	74991631	cg00601450	BMI	0.0121542	0.00177764	8.07288e-12	7	POC5	BMI	-0.0385402	0.00399685	5.28161e-22	18	met-d-IDL_CE	BMI	-0.034476	0.00416352	1.22668e-16	102
	cg00601450	POC5	met-d-IDL_L	Total lipids in IDL	5	74908170	5	74991631	cg00601450	BMI	0.0121542	0.00177764	8.07288e-12	7	POC5	BMI	-0.0385402	0.00399685	5.28161e-22	18	met-d-IDL_L	BMI	-0.0350765	0.00417417	4.34374e-17	105
	cg17674042	ILRUN	met-d-Cholines	Total cholines	6	34482479	6	34609850	cg17674042	BMI	-0.0167328	0.00205825	4.30749e-16	7	ILRUN	BMI	0.0578337	0.00555685	2.28845e-25	12	met-d-Cholines	BMI	-0.0316214	0.00490227	1.11581e-10	100
	cg17674042	ILRUN	met-d-Omega_3	Omega-3 fatty acids	6	34482479	6	34609850	cg17674042	BMI	-0.0167328	0.00205825	4.30749e-16	7	ILRUN	BMI	0.0578337	0.00555685	2.28845e-25	12	met-d-Omega_3	BMI	-0.0223723	0.0039555	1.54947e-08	116
	cg17674042	ILRUN	met-d-PUFA	Polyunsaturated fatty acids	6	34482479	6	34609850	cg17674042	BMI	-0.0167328	0.00205825	4.30749e-16	7	ILRUN	BMI	0.0578337	0.00555685	2.28845e-25	12	met-d-PUFA	BMI	-0.028173	0.00467209	1.63896e-09	129
	cg02771117	FDFT1	met-d-HDL_TG	Triglycerides in HDL	8	11279352	8	11674950	cg02771117	Hypertension	0.00947732	0.0015592	1.21e-09	24	FDFT1	Hypertension	0.0106323	0.00128445	1.25e-16	76	met-d-HDL_TG	Hypertension	0.017513	0.00231864	4.25e-14	136
	cg02771117	FDFT1	met-d-MUFA	Monounsaturated fatty acids	8	11279352	8	11674950	cg02771117	Hypertension	0.00947732	0.0015592	1.21e-09	24	FDFT1	Hypertension	0.0106323	0.00128445	1.25e-16	76	met-d-MUFA	Hypertension	0.0202688	0.00262356	1.11e-14	120
	cg02771117	FDFT1	met-d-Total_TG	Total triglycerides	8	11279352	8	11674950	cg02771117	Hypertension	0.00947732	0.0015592	1.21e-09	24	FDFT1	Hypertension	0.0106323	0.00128445	1.25e-16	76	met-d-Total_TG	Hypertension	0.0224458	0.00252144	5.49e-19	130
	cg12568669	NEIL2	met-d-Creatinine	Creatinine	8	11666485	8	11636001	cg12568669	BMI	-0.0189704	0.00156677	9.57748e-34	56	NEIL2	BMI	0.0211326	0.00370839	1.20801e-08	30	met-d-Creatinine	BMI	0.0577013	0.00885962	7.37411e-11	62
	cg12568669	NEIL2	met-d-PUFA	Polyunsaturated fatty acids	8	11666485	8	11636001	cg12568669	BMI	-0.0189704	0.00156677	9.57748e-34	56	NEIL2	BMI	0.0211326	0.00370839	1.20801e-08	30	met-d-PUFA	BMI	-0.028173	0.00467209	1.63896e-09	129
	cg12568669	FDFT1	met-d-PUFA	Polyunsaturated fatty acids	8	11666485	8	11674950	cg12568669	BMI	-0.0189704	0.00156677	9.57748e-34	56	FDFT1	BMI	0.029606	0.00240286	6.97208e-35	69	met-d-PUFA	BMI	-0.028173	0.00467209	1.63896e-09	129
	cg12568669	FDFT1	met-d-HDL_TG	Triglycerides in HDL	8	11666485	8	11674950	cg12568669	Hypertension	-0.00841208	0.000879853	1.17e-21	58	FDFT1	Hypertension	0.0106323	0.00128445	1.25e-16	76	met-d-HDL_TG	Hypertension	0.017513	0.00231864	4.25e-14	136
	cg12568669	FDFT1	met-d-MUFA	Monounsaturated fatty acids	8	11666485	8	11674950	cg12568669	Hypertension	-0.00841208	0.000879853	1.17e-21	58	FDFT1	Hypertension	0.0106323	0.00128445	1.25e-16	76	met-d-MUFA	Hypertension	0.0202688	0.00262356	1.11e-14	120
	cg12568669	FDFT1	met-d-Omega_6_pct	Ratio of omega-6 fatty acids to total fatty acids	8	11666485	8	11674950	cg12568669	Hypertension	-0.00841208	0.000879853	1.17e-21	58	FDFT1	Hypertension	0.0106323	0.00128445	1.25e-16	76	met-d-Omega_6_pct	Hypertension	-0.0277911	0.00334695	1.01e-16	83
	cg12568669	FDFT1	met-d-PUFA_by_MUFA	Ratio of polyunsaturated fatty acids to monounsaturated fatty acids	8	11666485	8	11674950	cg12568669	Hypertension	-0.00841208	0.000879853	1.17e-21	58	FDFT1	Hypertension	0.0106323	0.00128445	1.25e-16	76	met-d-PUFA_by_MUFA	Hypertension	-0.0219773	0.0027774	2.51e-15	108
	cg12568669	FDFT1	met-d-TG_by_PG	Ratio of triglycerides to phosphoglycerides	8	11666485	8	11674950	cg12568669	Hypertension	-0.00841208	0.000879853	1.17e-21	58	FDFT1	Hypertension	0.0106323	0.00128445	1.25e-16	76	met-d-TG_by_PG	Hypertension	0.0216488	0.0024185	3.51e-19	141
	cg12568669	FDFT1	met-d-Total_FA	Total fatty acids	8	11666485	8	11674950	cg12568669	Hypertension	-0.00841208	0.000879853	1.17e-21	58	FDFT1	Hypertension	0.0106323	0.00128445	1.25e-16	76	met-d-Total_FA	Hypertension	0.0180099	0.00268916	2.12e-11	120
	cg12568669	FDFT1	met-d-Total_TG	Total triglycerides	8	11666485	8	11674950	cg12568669	Hypertension	-0.00841208	0.000879853	1.17e-21	58	FDFT1	Hypertension	0.0106323	0.00128445	1.25e-16	76	met-d-Total_TG	Hypertension	0.0224458	0.00252144	5.49e-19	130
	cg12568669	FDFT1	met-d-VLDL_TG	Triglycerides in VLDL	8	11666485	8	11674950	cg12568669	Hypertension	-0.00841208	0.000879853	1.17e-21	58	FDFT1	Hypertension	0.0106323	0.00128445	1.25e-16	76	met-d-VLDL_TG	Hypertension	0.0219919	0.00255277	7e-18	126
	cg12568669	FDFT1	met-d-VLDL_L	Total lipids in VLDL	8	11666485	8	11674950	cg12568669	Hypertension	-0.00841208	0.000879853	1.17e-21	58	FDFT1	Hypertension	0.0106323	0.00128445	1.25e-16	76	met-d-VLDL_L	Hypertension	0.023414	0.00253706	2.74e-20	130
	cg12568669	FDFT1	met-d-HDL_TG	Triglycerides in HDL	8	11666485	8	11674950	cg12568669	Hypertension	-0.00841208	0.000879853	1.17e-21	58	FDFT1	Hypertension	0.0106323	0.00128445	1.25e-16	76	met-d-HDL_TG	Hypertension	0.017513	0.00231864	4.25e-14	136
	cg12568669	FDFT1	met-d-MUFA	Monounsaturated fatty acids	8	11666485	8	11674950	cg12568669	Hypertension	-0.00841208	0.000879853	1.17e-21	58	FDFT1	Hypertension	0.0106323	0.00128445	1.25e-16	76	met-d-MUFA	Hypertension	0.0202688	0.00262356	1.11e-14	120
	cg12568669	FDFT1	met-d-Omega_6_pct	Ratio of omega-6 fatty acids to total fatty acids	8	11666485	8	11674950	cg12568669	Hypertension	-0.00841208	0.000879853	1.17e-21	58	FDFT1	Hypertension	0.0106323	0.00128445	1.25e-16	76	met-d-Omega_6_pct	Hypertension	-0.0277911	0.00334695	1.01e-16	83
	cg12568669	FDFT1	met-d-PUFA_by_MUFA	Ratio of polyunsaturated fatty acids to monounsaturated fatty acids	8	11666485	8	11674950	cg12568669	Hypertension	-0.00841208	0.000879853	1.17e-21	58	FDFT1	Hypertension	0.0106323	0.00128445	1.25e-16	76	met-d-PUFA_by_MUFA	Hypertension	-0.0219773	0.0027774	2.51e-15	108
	cg12568669	FDFT1	met-d-TG_by_PG	Ratio of triglycerides to phosphoglycerides	8	11666485	8	11674950	cg12568669	Hypertension	-0.00841208	0.000879853	1.17e-21	58	FDFT1	Hypertension	0.0106323	0.00128445	1.25e-16	76	met-d-TG_by_PG	Hypertension	0.0216488	0.0024185	3.51e-19	141
	cg12568669	FDFT1	met-d-Total_FA	Total fatty acids	8	11666485	8	11674950	cg12568669	Hypertension	-0.00841208	0.000879853	1.17e-21	58	FDFT1	Hypertension	0.0106323	0.00128445	1.25e-16	76	met-d-Total_FA	Hypertension	0.0180099	0.00268916	2.12e-11	120
	cg12568669	FDFT1	met-d-Total_TG	Total triglycerides	8	11666485	8	11674950	cg12568669	Hypertension	-0.00841208	0.000879853	1.17e-21	58	FDFT1	Hypertension	0.0106323	0.00128445	1.25e-16	76	met-d-Total_TG	Hypertension	0.0224458	0.00252144	5.49e-19	130
	cg12568669	FDFT1	met-d-VLDL_TG	Triglycerides in VLDL	8	11666485	8	11674950	cg12568669	Hypertension	-0.00841208	0.000879853	1.17e-21	58	FDFT1	Hypertension	0.0106323	0.00128445	1.25e-16	76	met-d-VLDL_TG	Hypertension	0.0219919	0.00255277	7e-18	126
	cg12568669	FDFT1	met-d-VLDL_L	Total lipids in VLDL	8	11666485	8	11674950	cg12568669	Hypertension	-0.00841208	0.000879853	1.17e-21	58	FDFT1	Hypertension	0.0106323	0.00128445	1.25e-16	76	met-d-VLDL_L	Hypertension	0.023414	0.00253706	2.74e-20	130
	cg12568669	FDFT1	met-d-HDL_TG	Triglycerides in HDL	8	11666485	8	11674950	cg12568669	Hypertension	-0.00841208	0.000879853	1.17e-21	58	NEIL2	Hypertension	0.0142718	0.00195429	2.81798e-13	27	met-d-HDL_TG	Hypertension	0.017513	0.00231864	4.25e-14	136
	cg12568669	FDFT1	met-d-MUFA	Monounsaturated fatty acids	8	11666485	8	11674950	cg12568669	Hypertension	-0.00841208	0.000879853	1.17e-21	58	NEIL2	Hypertension	0.0142718	0.00195429	2.81798e-13	27	met-d-MUFA	Hypertension	0.0202688	0.00262356	1.11e-14	120
	cg12568669	FDFT1	met-d-Omega_6_pct	Ratio of omega-6 fatty acids to total fatty acids	8	11666485	8	11674950	cg12568669	Hypertension	-0.00841208	0.000879853	1.17e-21	58	NEIL2	Hypertension	0.0142718	0.00195429	2.81798e-13	27	met-d-Omega_6_pct	Hypertension	-0.0277911	0.00334695	1.01e-16	83
	cg12568669	FDFT1	met-d-PUFA_by_MUFA	Ratio of polyunsaturated fatty acids to monounsaturated fatty acids	8	11666485	8	11674950	cg12568669	Hypertension	-0.00841208	0.000879853	1.17e-21	58	NEIL2	Hypertension	0.0142718	0.00195429	2.81798e-13	27	met-d-PUFA_by_MUFA	Hypertension	-0.0219773	0.0027774	2.51e-15	108
	cg12568669	FDFT1	met-d-TG_by_PG	Ratio of triglycerides to phosphoglycerides	8	11666485	8	11674950	cg12568669	Hypertension	-0.00841208	0.000879853	1.17e-21	58	NEIL2	Hypertension	0.0142718	0.00195429	2.81798e-13	27	met-d-TG_by_PG	Hypertension	0.0216488	0.0024185	3.51e-19	141
	cg12568669	FDFT1	met-d-Total_FA	Total fatty acids	8	11666485	8	11674950	cg12568669	Hypertension	-0.00841208	0.000879853	1.17e-21	58	NEIL2	Hypertension	0.0142718	0.00195429	2.81798e-13	27	met-d-Total_FA	Hypertension	0.0180099	0.00268916	2.12e-11	120
	cg12568669	FDFT1	met-d-Total_TG	Total triglycerides	8	11666485	8	11674950	cg12568669	Hypertension	-0.00841208	0.000879853	1.17e-21	58	NEIL2	Hypertension	0.0142718	0.00195429	2.81798e-13	27	met-d-Total_TG	Hypertension	0.0224458	0.00252144	5.49e-19	130
	cg12568669	FDFT1	met-d-VLDL_TG	Triglycerides in VLDL	8	11666485	8	11674950	cg12568669	Hypertension	-0.00841208	0.000879853	1.17e-21	58	NEIL2	Hypertension	0.0142718	0.00195429	2.81798e-13	27	met-d-VLDL_TG	Hypertension	0.0219919	0.00255277	7e-18	126
	cg12568669	FDFT1	met-d-VLDL_L	Total lipids in VLDL	8	11666485	8	11674950	cg12568669	Hypertension	-0.00841208	0.000879853	1.17e-21	58	NEIL2	Hypertension	0.0142718	0.00195429	2.81798e-13	27	met-d-VLDL_L	Hypertension	0.023414	0.00253706	2.74e-20	130
	cg21033440	KCNK7	met-d-IDL_FC_pct	Free cholesterol to total lipids ratio in IDL	11	65409861	11	65361896	cg21033440	Hypertension	0.00880967	0.00133222	3.77e-11	9	KCNK7	Hypertension	0.0323255	0.00577904	2.22e-08	7	met-d-IDL_FC_pct	Hypertension	-0.021723	0.00314564	4.99e-12	85
	cg21033440	KCNK7	met-d-IDL_TG_pct	Triglycerides to total lipids ratio in IDL	11	65409861	11	65361896	cg21033440	Hypertension	0.00880967	0.00133222	3.77e-11	9	KCNK7	Hypertension	0.0323255	0.00577904	2.22e-08	7	met-d-IDL_TG_pct	Hypertension	0.0159498	0.00222847	8.23e-13	153
	cg21033440	KCNK7	met-d-MUFA_pct	Ratio of monounsaturated fatty acids to total fatty acids	11	65409861	11	65361896	cg21033440	Hypertension	0.00880967	0.00133222	3.77e-11	9	KCNK7	Hypertension	0.0323255	0.00577904	2.22e-08	7	met-d-MUFA_pct	Hypertension	0.0200582	0.00242612	1.37e-16	127

## Sheet: Table S5
	Table S5. Lifestyle factors reported to be associated with the CpG sites identified in this study
	Trait	CpG	Source	PMID	Chromosome	Position (bp)	Gene
	Smoking	cg15123755	EWAS Catalog	31536415	1	40075810	PABPC4(dist=33348),HEYL(dist=13297)
	Food allergy	cg10523679	EWAS Atlas	24762976	1	76189770	ACADM(dist=262)
	Food allergy	cg03433033	EWAS Atlas	24762976	1	76189801	ACADM(dist=231)
	Short-term diesel exhaust inhalation	cg20102877	EWAS Atlas	25487561	2	27665638	KRTCAP3
	Exercise	cg22156842	EWAS Atlas	25484259	3	136537169	SLC35G2(dist=692)
	Smoking	cg19653907	EWAS Catalog	31536415	4	3309417	MSANTD1(dist=51077),RGS12(dist=6457)
	Smoking	cg19653907	EWAS Atlas	31536415	4	3309417	MSANTD1(dist=51077),RGS12(dist=6457)
	Exposure to nitrogen dioxide	cg26540191	EWAS Catalog	29410382	4	3475093	DOK7
	Smoking	cg26540191	EWAS Atlas	29047347	4	3475093	DOK7
	Exposure to endocrine disrupting chemicals	cg12564285	EWAS Catalog	32916427	5	131593104	PDLIM4(dist=247)
	Gulf War Illness	cg07306190	EWAS Atlas	30920300	6	34760872	UHRF1BP1
	Current smoking vs. never smoking	cg21351392	EWAS Catalog	27651444	6	161607487	AGPAT4
	Smoking	cg21351392	EWAS Catalog	31536415	6	161607487	AGPAT4
	Smoking	cg21351392	EWAS Atlas	27651444	6	161607487	AGPAT4
	Smoking	cg21351392	EWAS Atlas	27651444	6	161607487	AGPAT4
	Smoking	cg01699819	EWAS Atlas	31303497	7	1052092	C7orf50
	Childhood stress	cg15679892	EWAS Atlas	30018309	7	1267057	LOC101927021(dist=61463),UNCX(dist=5451)
	Childhood stress	cg11715858	EWAS Atlas	30018309	7	1267228	LOC101927021(dist=61634),UNCX(dist=5280)
	Fractional exhaled nitric oxide	cg19678392	EWAS Atlas	31300640	7	94953810	PON1(NM_000446:c.-230>0)
	Birthweight meta_analysis - all ancestries	cg15741354	EWAS Catalog	31015461	8	8146129	FAM86B3P(dist=43742),PRAG1(dist=29129)
	Birthweight meta_analysis - european ancestry	cg15741354	EWAS Catalog	31015461	8	8146129	FAM86B3P(dist=43742),PRAG1(dist=29129)
	Birth weight	cg15741354	EWAS Atlas	31015461	8	8146129	FAM86B3P(dist=43742),PRAG1(dist=29129)
	Air pollution (NO2)	cg13601595	EWAS Atlas	29410382	8	10468038	RP1L1
	Smoking	cg08224773	EWAS Catalog	31536415	8	11311868	FAM167A
	Alcohol_consumption (lifetime)	cg09768257	EWAS Catalog	31789449	8	11628346	NEIL2
	Smoking	cg11879188	EWAS Atlas	26181258	9	136149908	ABO
	Pesticide exposure	cg21160290	EWAS Catalog	34516295	9	136149941	ABO
	Smoking	cg21160290	EWAS Atlas	26181258	9	136149941	ABO
	Birthweight meta_analysis - all ancestries	cg22535403	EWAS Catalog	31015461	9	136150032	ABO
	Pesticide exposure	cg22535403	EWAS Catalog	34516295	9	136150032	ABO
	Maternal smoking	cg04046629	EWAS Atlas	31536415	11	60775831	CD6
	Diet quality	cg19788934	EWAS Catalog	33354722	12	121455706	C12orf43(dist=1416),OASL(dist=2389)
	Diet quality	cg19788934	EWAS Catalog	33354722	12	121455706	C12orf43(dist=1416),OASL(dist=2389)
	Diet quality	cg19788934	EWAS Atlas	33354722	12	121455706	C12orf43(dist=1416),OASL(dist=2389)
	Alcohol_consumption (lifetime)	cg10760299	EWAS Catalog	31789449	15	45669010	GATM
	Alcohol_consumption (previous decade)	cg07729025	EWAS Catalog	31789449	16	56883034	NUP93(NM_014669:c.*45130>0,NM_001242795:c.*45130>0)
	Maternal_smoking	cg26840970	EWAS Catalog	27040690	16	71523432	ZNF19(dist=205)
	Maternal_smoking	cg26840970	EWAS Catalog	27040690	16	71523432	ZNF19(dist=205)
	Maternal_smoking	cg26840970	EWAS Catalog	27040690	16	71523432	ZNF19(dist=205)
	Current smoking vs. never smoking	cg26840970	EWAS Catalog	27651444	16	71523432	ZNF19(dist=205)
	Birthweight meta_analysis - all ancestries	cg26840970	EWAS Catalog	31015461	16	71523432	ZNF19(dist=205)
	Prenatal smoking exposure	cg26840970	EWAS Catalog	31536415	16	71523432	ZNF19(dist=205)
	Smoking	cg26840970	EWAS Catalog	31536415	16	71523432	ZNF19(dist=205)
	Smoking	cg26840970	EWAS Atlas	27040690	16	71523432	ZNF19(dist=205)
	Maternal smoking	cg26840970	EWAS Atlas	27040690	16	71523432	ZNF19(dist=205)
	Maternal smoking	cg26840970	EWAS Atlas	27040690	16	71523432	ZNF19(dist=205)
	Smoking	cg26840970	EWAS Atlas	27040690	16	71523432	ZNF19(dist=205)
	Current smoking vs. never smoking	cg27659768	EWAS Catalog	27651444	16	71523436	ZNF19(dist=209)
	Birthweight meta_analysis - all ancestries	cg27659768	EWAS Catalog	31015461	16	71523436	ZNF19(dist=209)
	Birthweight meta_analysis - european ancestry	cg27659768	EWAS Catalog	31015461	16	71523436	ZNF19(dist=209)
	Smoking	cg27659768	EWAS Catalog	31536415	16	71523436	ZNF19(dist=209)
	Smoking	cg27659768	EWAS Atlas	31015461	16	71523436	ZNF19(dist=209)
	Birth weight	cg27659768	EWAS Atlas	31015461	16	71523436	ZNF19(dist=209)
	Smoking	cg27659768	EWAS Atlas	31015461	16	71523436	ZNF19(dist=209)
	Alcohol_consumption (previous week)	cg04170065	EWAS Catalog	31789449	16	72153204	PMFBP1(NM_031293:c.*330>0,NM_001160213:c.*330>0)
	Birthweight meta_analysis - all ancestries	cg07835443	EWAS Catalog	31015461	16	89734986	SPATA33
	Alcohol_consumption (lifetime)	cg18114828	EWAS Catalog	31789449	19	7200027	INSR
	Alcohol_consumption (previous decade)	cg18114828	EWAS Catalog	31789449	19	7200027	INSR
	Smoking	cg27529037	EWAS Catalog	31536415	20	44575021	PCIF1
	Smoking	cg27529037	EWAS Atlas	31536415	20	44575021	PCIF1
	Smoking	cg27529037	EWAS Atlas	31536415	20	44575021	PCIF1

## Sheet: Table S6
	Table S6. Our gene-trait associations matched the findings from the PhenomeXcan database
	Gene expression1	Trait2	P-value	Best sign3	Consensus sign4	N (tissues)5	Reported sign6
	PABPC4	Diabetes diagnosed by doctor	1.19e-06	-	-	48	-
	PSRC1	Coronary atherosclerosis	1.29e-21	-	-	47	-
	NRBP1	Diabetes diagnosed by doctor	3.73e-08	-	-	44	-
	KRTCAP3	Diabetes diagnosed by doctor	4.94e-08	+	+	45	+
	POC5	Body mass index	7.39e-25	-	-	49	-
	C6orf106	Body mass index	8.03e-32	+	+	48	+
	NEIL2	Body mass index	3.72e-05	+	+	48	+
	FDFT1	Body mass index	2.54e-09	+	+	47	+
	KCNK7	Hypertension diagnosed by doctor	1.1e-05	+	+	45	+
	NEIL2	Hypertension diagnosed by doctor	2.8e-09	+	+	45	+
	FDFT1	Hypertension diagnosed by doctor	5.94e-10	+	+	47	+
	1 The source of gene-expression data is from the GTEx
	2 The source of trait is from the UK Biobank
	3 The sign of effect of the most significant tissue; + means higher expression is associated with higher risk or higher value of phenotype
	4 Indicates the sign of effect of the consensus among tissues
	5 The number of tissues included in the analysis
	6 The sign of effect size between gene and trait as observed in our study (S4 Table)

## Sheet: Table S7
	Table S7. The outcome of a search; the nature of association between fatty acid level (met-d-Total_FA) and white blood cell count (ieu-b-30) and the contribution of cg12568669 site to this association
	Exposure	Outcome	B	SE	P	NSNP
	met-d-Total_FA	ieu-b-30	0.04	0.006	6.3e-13	93
	cg12568669	ieu-b-30	0.02	0.002	1.8e-30	55
	cg12568669	met-d-Total_FA	0.03	0.003	1.4e-18	56
